# Supplementary material for: Poly[1,4-bis­(ammonio­meth­yl)cyclo­hexane [di-μ-bromido-dibromido­plumbate(II)]]
Source: Acta Crystallogr Sect E Struct Rep Online. 2010 May 15;66(Pt 6):m658. doi: 10.1107/S1600536810016806 (PMC2979491; doi:10.1107/S1600536810016806)
Supplement: Supplementary file 2 [file e-66-0m658-Isup2.hkl]

#
# h,k,l, Fc-squared, Fo-squared, sigma(Fo-squared) and status flag
#
data_I
_shelx_title ' 7Ad122_A in P2(1)/c'
_shelx_refln_list_code          4
_shelx_F_calc_maximum      363.18
_exptl_crystal_F_000       608.00
_reflns_d_resolution_high  0.7571
 
loop_
 _symmetry_equiv_pos_as_xyz
 'x, y, z'
 '-x, y+1/2, -z+1/2'
 '-x, -y, -z'
 'x, -y-1/2, z-1/2'
 
_cell_length_a    12.1042
_cell_length_b     8.1955
_cell_length_c     8.2160
_cell_angle_alpha  90.000
_cell_angle_beta   95.693
_cell_angle_gamma  90.000
 
_shelx_F_squared_multiplier     1.000
 
loop_
 _refln_index_h
 _refln_index_k
 _refln_index_l
 _refln_F_squared_calc
 _refln_F_squared_meas
 _refln_F_squared_sigma
 _refln_observed_status
   1   0   0    52071.22    40230.91   2475.91 o
   2   0   0    18283.84    18722.13   1065.65 o
   3   0   0    55413.71    55010.99   2045.52 o
   4   0   0   131898.73   117245.15   5045.63 o
   5   0   0    66869.38    66649.03   2602.08 o
   6   0   0     7735.28     7638.98    228.29 o
   7   0   0    32485.44    32764.39   1098.51 o
   8   0   0    53280.77    53745.24   2019.19 o
   9   0   0    25448.63    26348.76    601.94 o
  10   0   0     4458.85     4581.49    101.06 o
  11   0   0    15254.59    15286.63    487.06 o
  12   0   0    18504.70    20107.73   1169.94 o
  13   0   0     8366.93     9663.93    234.83 o
  14   0   0     2074.92     2317.74    173.04 o
  15   0   0     4110.73     4476.76    269.98 o
   1   1   0      817.49      875.30     11.98 o
   2   1   0      180.03      218.66     14.74 o
   3   1   0      854.01      947.26     23.86 o
   4   1   0       50.60       65.78     10.86 o
   5   1   0       61.88       63.44     14.23 o
   6   1   0      124.03       90.68     20.57 o
   7   1   0      145.90      122.10     21.21 o
   8   1   0       71.65      102.73     26.16 o
   9   1   0       76.01       34.37     25.95 o
  10   1   0        4.67       18.20     29.83 o
  11   1   0       21.38        6.79     28.95 o
  12   1   0       16.74       45.02     35.81 o
  13   1   0       26.66       14.70     41.00 o
  14   1   0        2.46      -20.53     53.73 o
  15   1   0       41.50       19.61     58.71 o
   0   2   0    53456.02    51100.16   1650.22 o
   1   2   0     1492.01     1555.92     37.94 o
   2   2   0     4564.16     5088.10     48.22 o
   3   2   0     2304.00     2319.75     47.33 o
   4   2   0    22701.19    23590.62    509.68 o
   5   2   0     4534.30     4826.76     71.97 o
   6   2   0     1464.18     1537.39     50.52 o
   7   2   0     1456.79     1388.13     53.43 o
   8   2   0    12691.01    12046.28    310.81 o
   9   2   0     2063.12     1905.49     71.14 o
  10   2   0      300.09      297.47     41.90 o
  11   2   0     1485.13     1045.34    218.27 o
  12   2   0     4300.37     4543.99    127.54 o
  13   2   0     1262.08     1335.31     84.69 o
  14   2   0       28.54      -23.39     57.27 o
  15   2   0      568.26      576.86     82.81 o
   1   3   0     4427.99     4655.72     77.66 o
   2   3   0       58.86      126.73     20.41 o
   3   3   0     2110.68     2072.07     36.33 o
   4   3   0      279.59      308.41     16.07 o
   5   3   0     1727.96     1774.19     41.62 o
   6   3   0      214.24      245.55     22.17 o
   7   3   0      667.29      689.38     38.88 o
   8   3   0      131.75      101.63     29.51 o
   9   3   0      849.92      798.85     48.45 o
  10   3   0        9.87       59.00     40.61 o
  11   3   0      184.46      128.43     48.62 o
  12   3   0        2.14      -34.76     50.02 o
  13   3   0      233.32      217.45     59.88 o
  14   3   0       13.48       -5.67     59.89 o
  15   3   0      209.44      283.50     80.78 o
   0   4   0    33825.02    34420.62    750.73 o
   1   4   0    15525.06    14789.24   1047.34 o
   2   4   0     2529.54     2483.24     46.98 o
   3   4   0    15086.87    15249.69    339.71 o
   4   4   0    26372.85    25925.37    626.70 o
   5   4   0    10631.06    10483.12    256.63 o
   6   4   0     2354.73     2475.30     56.53 o
   7   4   0     6421.01     6684.40    114.42 o
   8   4   0    19256.24    19732.07    492.00 o
   9   4   0     4978.03     4800.59    113.83 o
  10   4   0     1194.96     1179.64     71.98 o
  11   4   0     3474.13     3367.10    110.10 o
  12   4   0     6651.07     6410.79    300.39 o
  13   4   0     3336.21     3443.05    143.22 o
  14   4   0      408.41      346.29     74.57 o
   1   5   0     4475.98     3772.62    468.04 o
   2   5   0       30.75       24.31     19.42 o
   3   5   0     2353.25     2413.58     56.01 o
   4   5   0      416.71      454.54     31.56 o
   5   5   0     2556.40     2590.50     63.06 o
   6   5   0        0.21       20.28     21.38 o
   7   5   0     1801.80     1787.28     76.39 o
   8   5   0      195.77      210.70     38.54 o
   9   5   0      835.33      897.19     63.64 o
  10   5   0        0.68       -6.23     42.09 o
  11   5   0     1054.89      998.29     72.93 o
  12   5   0       24.04       63.75     61.86 o
  13   5   0      150.96      132.01     70.73 o
  14   5   0        8.05      -37.30     68.10 o
   0   6   0    26198.58    25191.54    457.16 o
   1   6   0    19331.19    16946.16   1271.15 o
   2   6   0    12650.35    12277.26    236.86 o
   3   6   0    20372.71    20223.07    442.65 o
   4   6   0    20580.30    20055.57    296.67 o
   5   6   0    14798.00    14374.60    372.29 o
   6   6   0     8379.82     7890.17    201.35 o
   7   6   0    10324.33    10202.69    206.28 o
   8   6   0    16138.63    16297.01    199.81 o
   9   6   0     7227.13     7326.29    129.15 o
  10   6   0     4234.11     4238.48    139.09 o
  11   6   0     4605.57     4771.69    155.56 o
  12   6   0     6375.00     6397.78    193.79 o
  13   6   0     4214.44     4397.73    166.62 o
   1   7   0     2762.70     2719.80    175.48 o
   2   7   0       20.67       -2.00     28.94 o
   3   7   0     1621.51     1629.03     62.00 o
   4   7   0       54.49       46.27     30.05 o
   5   7   0     2089.14     2015.90     70.76 o
   6   7   0        4.34      -23.01     35.84 o
   7   7   0     1534.86     1504.66     78.13 o
   8   7   0       11.88       13.99     41.64 o
   9   7   0     1062.92     1213.38     67.81 o
  10   7   0       21.20       10.98     46.53 o
  11   7   0      841.57      866.72     89.91 o
  12   7   0        7.21      -46.74     62.58 o
   0   8   0      567.42      457.58     68.27 o
   1   8   0      420.55      376.03     50.23 o
   2   8   0      661.92      625.52     53.40 o
   3   8   0      748.88      758.80     57.19 o
   4   8   0      328.65      318.69     49.33 o
   5   8   0      670.59      661.54     71.01 o
   6   8   0      378.68      359.08     73.47 o
   7   8   0      400.37      433.75     68.15 o
   8   8   0      685.14      710.57     77.03 o
   9   8   0      464.62      479.39     76.02 o
  10   8   0      324.26      330.16     65.31 o
   1   9   0     1121.42     1105.62     73.35 o
   2   9   0        1.19      -30.58     40.20 o
   3   9   0     1128.81     1005.72     70.23 o
   4   9   0       17.00       14.77     48.89 o
   5   9   0      733.34      795.14     81.88 o
   6   9   0       19.92        4.25     55.09 o
   7   9   0     1125.18     1212.93     94.94 o
   8   9   0        0.34      -20.58     55.31 o
   0  10   0     4969.27     5131.44    195.97 o
   1  10   0     6432.32     6289.85    153.86 o
   2  10   0     8161.46     8279.22    234.00 o
   3  10   0     6091.08     5941.15    226.78 o
   4  10   0     3799.76     3783.47    149.65 o
   5  10   0     5768.86     5689.30    220.09 o
   6  10   0     6037.32     6117.61    363.69 o
 -15   1   1     1051.14      999.21    117.79 o
 -14   1   1      201.82      246.63     53.73 o
 -13   1   1     4251.78     4380.10    132.01 o
 -12   1   1    11320.03    11669.98    260.79 o
 -11   1   1     1509.45     1588.81     58.77 o
 -10   1   1      390.27      397.86     33.27 o
  -9   1   1     8348.42     8425.34    227.39 o
  -8   1   1    25823.20    22527.09   1890.12 o
  -7   1   1     5114.30     5137.18    153.49 o
  -6   1   1     1006.29     1075.81     49.64 o
  -5   1   1     9077.23     9008.15    148.49 o
  -4   1   1    52343.38    50457.55   2179.84 o
  -3   1   1    14341.58    14930.14    131.50 o
  -2   1   1      383.49      365.84     25.75 o
  -1   1   1    26570.74    26930.34    472.51 o
   0   1   1    26686.42    27166.09    513.87 o
   1   1   1    28945.88    24227.65   2514.75 o
   2   1   1     1123.68     1074.58     23.56 o
   3   1   1    16641.79    15827.13    544.42 o
   4   1   1    38031.38    35885.84    680.55 o
   5   1   1     7807.36     7576.29    247.59 o
   6   1   1      619.27      561.64     77.46 o
   7   1   1     9855.63     9217.63    365.44 o
   8   1   1    20583.58    18574.61    542.83 o
   9   1   1     5028.01     4786.90    147.13 o
  10   1   1      215.24      172.73     41.03 o
  11   1   1     2915.38     3041.99     88.49 o
  12   1   1    11065.54    11642.94    372.47 o
  13   1   1     2283.53     2580.46    158.89 o
  14   1   1       86.02       94.92     59.96 o
  15   1   1     1196.15     1423.35    106.42 o
 -15   2   1      688.96      658.64     85.59 o
 -14   2   1      214.12      227.76     56.19 o
 -13   2   1       56.52       45.10     42.18 o
 -12   2   1      877.94      706.77    146.29 o
 -11   2   1     2931.33     2930.64    101.33 o
 -10   2   1      961.29      870.73     49.57 o
  -9   2   1       23.08       29.80     23.72 o
  -8   2   1     2463.96     2430.81     61.65 o
  -7   2   1     6586.97     6758.36     98.61 o
  -6   2   1     4936.63     5057.19     85.31 o
  -5   2   1        6.37       27.14      9.53 o
  -4   2   1     3298.42     3539.33     83.87 o
  -3   2   1    15603.19    15903.42    235.34 o
  -2   2   1     5580.99     5736.96     91.11 o
  -1   2   1     2763.67     2798.68     41.33 o
   0   2   1     1981.60     2152.04     41.49 o
   1   2   1    16799.98    17575.76    179.63 o
   2   2   1     2631.52     2675.66     96.97 o
   3   2   1     2111.29     2214.13     40.81 o
   4   2   1     4750.96     4781.99    105.24 o
   5   2   1     7374.08     7389.21    213.80 o
   6   2   1     1572.55     1598.36     58.79 o
   7   2   1       87.16       84.06     32.04 o
   8   2   1     3602.72     3462.59    101.19 o
   9   2   1     2600.08     2393.31    121.44 o
  10   2   1      959.93      764.52    106.25 o
  11   2   1        5.56      -28.64     35.62 o
  12   2   1      927.83     1037.57     72.23 o
  13   2   1     1221.21     1323.31    104.08 o
  14   2   1      173.84      188.61     68.06 o
  15   2   1       11.98       55.38     64.00 o
 -15   3   1     1687.43     1765.67    123.87 o
 -14   3   1      997.91     1111.72     74.29 o
 -13   3   1     5094.48     4979.95    129.52 o
 -12   3   1    11126.46    10576.64    393.06 o
 -11   3   1     4474.04     4242.68    152.34 o
 -10   3   1     1954.86     1884.88     87.19 o
  -9   3   1    13632.57    13507.26    302.57 o
  -8   3   1    23131.10    22783.91    328.04 o
  -7   3   1    11574.90    11309.97    440.50 o
  -6   3   1     4822.00     4872.23     62.52 o
  -5   3   1    20453.41    20227.27    164.09 o
  -4   3   1    54369.97    52591.05   1005.67 o
  -3   3   1    15808.92    16001.59    296.44 o
  -2   3   1     8213.53     8601.86    135.26 o
  -1   3   1    30408.36    29907.91    822.44 o
   0   3   1    57020.68    53829.46   2121.41 o
   1   3   1    25912.34    25556.56    594.92 o
   2   3   1     6496.73     4294.39   1071.17 o
   3   3   1    24930.34    25142.96    239.25 o
   4   3   1    46175.70    45100.05    741.84 o
   5   3   1    17804.45    17664.73    385.91 o
   6   3   1     3297.79     3232.58     79.59 o
   7   3   1    15646.27    15437.52    218.53 o
   8   3   1    21363.37    20977.31    449.39 o
   9   3   1    10273.11     9902.49    217.05 o
  10   3   1     1884.38     1639.74     79.80 o
  11   3   1     4975.42     4624.30    295.28 o
  12   3   1    11548.36    11350.34    463.45 o
  13   3   1     3286.56     3242.05    176.50 o
  14   3   1      963.92     1157.71    103.76 o
  15   3   1     1791.66     1827.15    127.63 o
 -14   4   1      546.60      494.78     66.79 o
 -13   4   1     2878.75     2699.81    166.56 o
 -12   4   1      474.56      444.88     62.52 o
 -11   4   1        9.06      -18.74     44.76 o
 -10   4   1     1913.41     1767.76     83.05 o
  -9   4   1     8601.74     8564.42    198.33 o
  -8   4   1     2167.65     2109.22     71.21 o
  -7   4   1       19.40       11.41     18.44 o
  -6   4   1     4088.41     4167.03     77.82 o
  -5   4   1    16443.95    16165.75    278.17 o
  -4   4   1     7252.67     7440.67    127.48 o
  -3   4   1        4.57       18.00     14.77 o
  -2   4   1     7935.23     7845.82    185.48 o
  -1   4   1    19303.83    19118.98    426.18 o
   0   4   1     8535.20     8698.42    168.94 o
   1   4   1      642.58      683.56     32.92 o
   2   4   1     7351.67     5366.08   1134.17 o
   3   4   1    18099.34    18035.21    315.58 o
   4   4   1     3668.08     3613.46     63.49 o
   5   4   1      450.71      458.54     28.04 o
   6   4   1     5374.66     5606.90    116.98 o
   7   4   1    11496.01    11480.30    229.53 o
   8   4   1     1195.74     1226.39     61.06 o
   9   4   1      180.59      203.29     41.41 o
  10   4   1     2003.24     1983.73    104.25 o
  11   4   1     5226.00     4983.14    181.41 o
  12   4   1      598.09      574.64     78.65 o
  13   4   1        0.92      -20.59     57.11 o
  14   4   1      762.51      823.76     88.57 o
 -14   5   1      400.93      453.52     74.32 o
 -13   5   1     1422.49     1405.98     91.87 o
 -12   5   1     3461.98     3439.65    118.94 o
 -11   5   1     1547.57     1545.60     86.68 o
 -10   5   1      457.08      445.04     55.95 o
  -9   5   1     4542.54     4504.45    102.78 o
  -8   5   1     5220.84     5120.80    114.84 o
  -7   5   1     3111.11     3069.35     90.12 o
  -6   5   1      900.84      891.86     44.87 o
  -5   5   1     6076.23     5611.58    111.19 o
  -4   5   1    13830.28    13321.49    294.01 o
  -3   5   1     2628.54     2589.01     62.93 o
  -2   5   1     1228.75     1283.88     40.58 o
  -1   5   1     7768.62     7929.40    191.80 o
   0   5   1    16508.37    16633.55    261.07 o
   1   5   1     4824.85     4943.56    102.03 o
   2   5   1      849.19      559.29    131.42 o
   3   5   1     5239.40     5201.59    124.15 o
   4   5   1    15223.36    15250.19    345.61 o
   5   5   1     4821.27     4819.90    107.13 o
   6   5   1      596.92      616.13     37.49 o
   7   5   1     3947.09     4069.79    116.25 o
   8   5   1     6548.67     6331.16    150.46 o
   9   5   1     3960.89     3777.35    124.01 o
  10   5   1      620.31      606.51     72.36 o
  11   5   1     1587.67     1536.70    100.82 o
  12   5   1     3790.69     3717.97    208.92 o
  13   5   1     1347.31     1299.96    186.31 o
 -13   6   1      149.15      159.60     64.45 o
 -12   6   1      766.41      798.61     74.87 o
 -11   6   1     2863.64     2899.03    110.12 o
 -10   6   1      483.28      523.41     60.99 o
  -9   6   1      155.32      161.91     40.33 o
  -8   6   1     1312.05     1275.23     69.77 o
  -7   6   1     7537.27     7354.53    135.85 o
  -6   6   1      868.61      909.73     48.09 o
  -5   6   1      123.22      142.57     31.68 o
  -4   6   1     1741.24     1753.72     55.99 o
  -3   6   1    13353.39    12867.88    323.52 o
  -2   6   1     1260.04     1352.34     48.68 o
  -1   6   1      179.13      174.92     25.23 o
   0   6   1     3078.74     3093.65     74.67 o
   1   6   1    10844.70    11111.70    281.57 o
   2   6   1     2075.96     1889.88    184.70 o
   3   6   1      486.85      459.74     39.97 o
   4   6   1     3116.68     3040.44     84.74 o
   5   6   1     8328.03     8261.42    295.09 o
   6   6   1      816.87      827.64     56.04 o
   7   6   1      183.43      261.55     50.67 o
   8   6   1     1306.59     1319.64     80.18 o
   9   6   1     4425.44     4557.28    140.66 o
  10   6   1      320.42      342.82     65.35 o
  11   6   1      119.55      124.55     63.46 o
  12   6   1      397.46      389.34     80.49 o
  13   6   1     1740.98     1669.03    123.62 o
 -12   7   1     3449.93     3624.36    129.58 o
 -11   7   1     2810.57     2898.89    115.42 o
 -10   7   1     2889.38     3002.84     99.92 o
  -9   7   1     5180.81     4984.82    129.20 o
  -8   7   1     5242.05     5378.16    139.02 o
  -7   7   1     5498.48     5670.58    127.44 o
  -6   7   1     4547.67     4517.24    114.42 o
  -5   7   1     8298.68     7784.10    201.11 o
  -4   7   1    10152.67     9585.62    246.64 o
  -3   7   1     6429.75     6224.72    145.72 o
  -2   7   1     4826.98     4856.35     88.43 o
  -1   7   1    10480.75    10290.32    332.59 o
   0   7   1    11723.00    11258.05    179.44 o
   1   7   1     7332.97     7011.19    150.62 o
   2   7   1     4704.81     3395.49    660.60 o
   3   7   1     5675.14     5614.31    112.84 o
   4   7   1    11924.73    11810.65    338.13 o
   5   7   1     5163.77     5099.32    166.24 o
   6   7   1     3493.69     3272.25    174.19 o
   7   7   1     3697.42     3638.62    124.86 o
   8   7   1     4943.87     4932.92    150.88 o
   9   7   1     3939.37     3896.98    119.40 o
  10   7   1     1815.86     1805.97    110.07 o
  11   7   1     1937.30     2111.90    121.46 o
 -10   8   1       16.43       -0.64     46.63 o
  -9   8   1      741.43      679.28     68.24 o
  -8   8   1       38.26       39.65     44.36 o
  -7   8   1     1157.24     1089.74     71.80 o
  -6   8   1       34.64       46.61     43.03 o
  -5   8   1     1899.23     1786.48     79.91 o
  -4   8   1       52.90       52.41     37.43 o
  -3   8   1     2174.21     2096.33     85.00 o
  -2   8   1      188.32      195.39     40.14 o
  -1   8   1     2805.51     2662.15    124.65 o
   0   8   1       29.30      -11.20     33.28 o
   1   8   1     1938.67     1861.28     76.75 o
   2   8   1       56.46       35.33     29.57 o
   3   8   1     3310.68     3289.17    117.94 o
   4   8   1        0.21      -18.30     36.46 o
   5   8   1     1633.02     1619.70     95.84 o
   6   8   1      111.98      104.51     49.98 o
   7   8   1     1666.59     1726.29    103.49 o
   8   8   1       37.68       80.96     55.03 o
   9   8   1      642.99      685.77     71.93 o
  10   8   1       30.67       -0.21     62.32 o
  -8   9   1     1975.05     1967.77    113.91 o
  -7   9   1     2961.83     2939.02    137.04 o
  -6   9   1     3272.72     3245.07    147.15 o
  -5   9   1     3736.07     3679.51    136.68 o
  -4   9   1     3673.71     3530.94    122.27 o
  -3   9   1     4148.78     3946.85    149.06 o
  -2   9   1     4103.30     4088.49    117.26 o
  -1   9   1     5419.22     5281.76    136.60 o
   0   9   1     4365.05     4204.04    115.09 o
   1   9   1     4873.25     4655.61    125.60 o
   2   9   1     4919.28     4774.72    120.65 o
   3   9   1     3739.41     3678.72    115.32 o
   4   9   1     5284.68     5065.44    176.26 o
   5   9   1     3534.44     3412.55    135.41 o
   6   9   1     4209.97     4129.71    149.47 o
   7   9   1     2992.86     2947.63    132.18 o
   8   9   1     2698.36     2657.11    131.59 o
  -6  10   1      292.26      337.51     75.17 o
  -5  10   1     2091.81     2202.37    123.94 o
  -4  10   1       44.24       56.28     57.01 o
  -3  10   1       67.48       65.67     52.51 o
  -2  10   1      681.05      627.31     68.23 o
  -1  10   1     2592.71     2467.45    114.85 o
   0  10   1      179.05      143.68     55.14 o
   1  10   1      145.77      138.38     53.43 o
   2  10   1      485.78      502.26     68.15 o
   3  10   1     2441.14     2272.42    121.34 o
   4  10   1      406.76      372.88     72.28 o
   5  10   1      229.38      319.16     70.02 o
 -15   0   2      252.72      227.06     75.82 o
 -14   0   2       69.61       66.24     67.57 o
 -13   0   2     1684.73     1727.51    120.03 o
 -12   0   2     5593.09     5794.68    253.75 o
 -11   0   2     1097.01     1041.01     64.96 o
 -10   0   2      399.85      398.94     53.16 o
  -9   0   2     2835.79     2894.52     91.46 o
  -8   0   2    12714.40    10441.20   2621.38 o
  -7   0   2      926.45      988.53     50.50 o
  -6   0   2     1544.23     1561.13     50.61 o
  -5   0   2     8907.97     9182.52    207.35 o
  -4   0   2    18815.83    19257.79    616.17 o
  -3   0   2      286.16      304.99     17.79 o
  -2   0   2     3570.21     4120.73     52.25 o
  -1   0   2    10005.13     9586.01    699.18 o
   0   0   2    45554.73    38354.41   3411.42 o
   1   0   2      200.19      284.16     34.67 o
   2   0   2     9358.36     9236.55    592.69 o
   3   0   2    10942.93     9484.54   1880.42 o
   4   0   2    25989.92    25347.84   2459.84 o
   5   0   2     1069.85      933.06     59.78 o
   6   0   2     2008.63     2129.59    113.84 o
   7   0   2     2407.09     2386.77    114.24 o
   8   0   2    15398.56    14871.81    408.01 o
   9   0   2      632.49      544.49     68.67 o
  10   0   2      287.67      318.91     59.34 o
  11   0   2     1565.94     1475.77    161.93 o
  12   0   2     4834.33     4993.68    272.98 o
  13   0   2      633.50      776.98     99.11 o
  14   0   2       15.07      114.79     58.15 o
  15   0   2      787.20      875.92    116.42 o
 -15   1   2      136.27      117.24     60.53 o
 -14   1   2      339.73      348.88     49.36 o
 -13   1   2      926.32      887.89     61.77 o
 -12   1   2      617.60      576.83     48.71 o
 -11   1   2      493.91      571.63     42.17 o
 -10   1   2     1396.89     1161.91    117.58 o
  -9   1   2     1619.70     1564.72     98.22 o
  -8   1   2     2466.82     2357.14    131.89 o
  -7   1   2     1135.46      977.11     90.94 o
  -6   1   2     5007.76     5105.04     57.74 o
  -5   1   2     2782.41     2861.52     36.68 o
  -4   1   2     3436.66     3824.03     33.34 o
  -3   1   2     4603.66     4842.74     39.19 o
  -2   1   2     5829.69     6157.74     42.08 o
  -1   1   2    11053.12    11685.30    136.60 o
   0   1   2     1554.65     1688.19     35.05 o
   1   1   2     5137.00     5162.57     84.72 o
   2   1   2     4039.44     4098.09    134.53 o
   3   1   2     9861.20    10094.77    302.32 o
   4   1   2     2582.44     2384.34     50.52 o
   5   1   2     1272.74     1209.17     46.59 o
   6   1   2     2488.60     2371.36    109.51 o
   7   1   2     2897.64     2509.93    349.75 o
   8   1   2     2242.35     2129.77     75.09 o
   9   1   2      259.41      244.97     41.07 o
  10   1   2     1112.31     1038.24     63.67 o
  11   1   2      852.66      893.54     60.33 o
  12   1   2      644.46      767.19     69.38 o
  13   1   2      164.11      201.68     54.21 o
  14   1   2      208.01      200.11     56.53 o
  15   1   2      327.25      349.23     77.64 o
 -15   2   2     1974.61     2159.08    104.82 o
 -14   2   2     1087.34     1154.43     82.14 o
 -13   2   2     6464.08     5590.61    785.29 o
 -12   2   2    14100.94    13648.82    479.64 o
 -11   2   2     6441.36     5952.17    190.54 o
 -10   2   2     2969.61     2760.57     91.37 o
  -9   2   2    14571.72    14482.22    258.42 o
  -8   2   2    35993.61    36594.63    799.10 o
  -7   2   2    13820.52    13814.06    477.29 o
  -6   2   2     4435.83     4687.42     52.01 o
  -5   2   2    39300.70    40508.80    177.98 o
  -4   2   2    55655.89    50993.85   2449.94 o
  -3   2   2    28026.75    29641.99    298.45 o
  -2   2   2     6483.39     6548.64     77.37 o
  -1   2   2    50064.07    51109.30    494.34 o
   0   2   2    97619.38    85082.65   3193.35 o
   1   2   2    21590.23    22514.68    123.38 o
   2   2   2     5184.32     5217.07    105.81 o
   3   2   2    42696.75    42176.82   1152.95 o
   4   2   2    65094.27    62091.01   1435.18 o
   5   2   2    18254.14    17622.26    280.80 o
   6   2   2     4535.06     4413.90    112.77 o
   7   2   2    17047.04    16206.83    778.80 o
   8   2   2    36394.61    28801.20   2055.32 o
   9   2   2     8216.89     5999.67   1086.55 o
  10   2   2     2204.54     1589.03    338.04 o
  11   2   2     8480.31     8126.18    149.23 o
  12   2   2    11407.88    11436.42    348.38 o
  13   2   2     4231.55     4545.38    164.75 o
  14   2   2      855.11      897.01     96.37 o
  15   2   2     2915.49     3161.08    154.01 o
 -15   3   2      470.69      409.78     69.95 o
 -14   3   2       41.91      -46.28     46.28 o
 -13   3   2       50.28       45.17     50.09 o
 -12   3   2      234.68      202.47     58.29 o
 -11   3   2     1313.63     1210.06     67.81 o
 -10   3   2       51.53       17.01     35.14 o
  -9   3   2       22.12       12.54     32.19 o
  -8   3   2      275.00      274.25     27.70 o
  -7   3   2     2817.60     2572.03    231.61 o
  -6   3   2        1.73       14.47     15.87 o
  -5   3   2       70.33       70.18     14.78 o
  -4   3   2     2067.66     1908.55    111.15 o
  -3   3   2     1784.06     1719.67     41.53 o
  -2   3   2      246.71      290.06     13.62 o
  -1   3   2      727.15      752.54     23.37 o
   0   3   2     5125.58     5051.92    126.39 o
   1   3   2     3179.29     3188.51     85.56 o
   2   3   2      206.08      255.15     23.20 o
   3   3   2     1344.87     1448.49     48.15 o
   4   3   2     1172.23     1259.79     40.89 o
   5   3   2     3805.30     2999.96    476.61 o
   6   3   2      116.47       92.90     29.56 o
   7   3   2      309.95      313.87     42.62 o
   8   3   2        7.46       24.98     38.00 o
   9   3   2     2266.91     2200.92    109.06 o
  10   3   2       10.81        6.08     44.41 o
  11   3   2       58.35       22.90     47.75 o
  12   3   2        1.74        7.00     52.58 o
  13   3   2      402.22      270.18    127.86 o
  14   3   2       28.56       72.05     70.94 o
 -14   4   2      710.32      712.30     76.99 o
 -13   4   2     3734.26     3573.19    131.41 o
 -12   4   2     6681.70     6484.67    155.99 o
 -11   4   2     2227.51     2100.77     95.04 o
 -10   4   2     1537.35     1550.20     78.92 o
  -9   4   2     6594.28     6508.58    107.71 o
  -8   4   2    16985.21    17149.72    212.23 o
  -7   4   2     4677.02     4827.50     69.46 o
  -6   4   2     1273.80     1260.35     41.36 o
  -5   4   2    14800.51    14805.93    106.51 o
  -4   4   2    21660.30    20831.37    254.90 o
  -3   4   2    11275.70    11247.98    195.09 o
  -2   4   2     1499.66     1464.73     45.18 o
  -1   4   2    14057.26    13738.35    245.01 o
   0   4   2    32134.20    30996.89    785.90 o
   1   4   2     7916.08     7794.16    148.53 o
   2   4   2     2277.21     2245.58     56.20 o
   3   4   2    12057.58    12017.10    241.44 o
   4   4   2    21599.38    15833.14   3039.04 o
   5   4   2     6344.68     6263.82    122.99 o
   6   4   2     1617.38     1655.43     46.88 o
   7   4   2     6295.21     6338.97    205.42 o
   8   4   2    13565.47    13450.20    340.27 o
   9   4   2     2991.51     2991.88    105.34 o
  10   4   2      563.28      608.23     60.49 o
  11   4   2     3928.87     3662.86    247.04 o
  12   4   2     4600.08     4404.43    357.71 o
  13   4   2     1964.50     1833.69    146.05 o
  14   4   2      232.05      356.85     89.40 o
 -14   5   2       18.08       27.66     62.46 o
 -13   5   2      169.11      130.62     62.74 o
 -12   5   2      174.16      197.54     57.27 o
 -11   5   2     1290.89     1321.90     82.23 o
 -10   5   2        0.74       -5.50     43.53 o
  -9   5   2      317.70      378.29     43.03 o
  -8   5   2      494.78      455.11     46.70 o
  -7   5   2     2493.04     2624.53     63.94 o
  -6   5   2        0.30        9.40     22.82 o
  -5   5   2      568.66      555.78     34.21 o
  -4   5   2     1449.93     1493.16     49.05 o
  -3   5   2     3277.74     3281.78     59.29 o
  -2   5   2       11.21       22.98     17.09 o
  -1   5   2     1031.60     1009.46     54.97 o
   0   5   2     1732.32     1814.00     49.01 o
   1   5   2     5528.54     5347.64    112.60 o
   2   5   2        3.30        9.40     23.23 o
   3   5   2     1182.21     1158.46     50.58 o
   4   5   2      887.05      906.81     45.89 o
   5   5   2     4023.81     4099.49    173.41 o
   6   5   2      182.66      181.85     37.68 o
   7   5   2      865.43      843.77     61.87 o
   8   5   2      229.60      274.52     44.76 o
   9   5   2     2289.34     2247.55    107.77 o
  10   5   2       60.57       97.59     56.46 o
  11   5   2      224.14      221.01     65.96 o
  12   5   2       33.42       -1.62     65.33 o
  13   5   2      763.82      695.67     93.52 o
 -13   6   2     1867.91     2022.19    112.29 o
 -12   6   2     1597.27     1567.96     93.24 o
 -11   6   2      748.89      769.32     72.06 o
 -10   6   2      617.54      671.63     55.74 o
  -9   6   2     2455.67     2491.87     94.97 o
  -8   6   2     5078.74     5162.45    117.92 o
  -7   6   2     1111.90     1061.91     61.56 o
  -6   6   2      734.21      753.73     43.88 o
  -5   6   2     3676.79     3726.15     76.14 o
  -4   6   2     6804.72     6909.27    212.18 o
  -3   6   2     2923.70     2913.82     74.26 o
  -2   6   2     1110.09     1096.28     42.05 o
  -1   6   2     3112.93     3119.13     90.17 o
   0   6   2     8187.97     8243.11    186.64 o
   1   6   2     3353.06     3392.82    103.64 o
   2   6   2     1273.80     1278.87     57.67 o
   3   6   2     4096.11     4197.46     92.32 o
   4   6   2     4660.55     4682.21     93.26 o
   5   6   2     3244.35     3280.50    128.66 o
   6   6   2     1057.64     1089.13     64.19 o
   7   6   2     2733.85     2757.81    105.84 o
   8   6   2     3967.24     3941.49    114.57 o
   9   6   2     1552.33     1490.75     94.55 o
  10   6   2      567.55      542.86     75.05 o
  11   6   2     1731.83     1556.52    106.08 o
  12   6   2     2078.19     2057.11    125.26 o
 -12   7   2        8.18       53.63     59.66 o
 -11   7   2       72.88      118.10     56.38 o
 -10   7   2      743.40      752.68     62.80 o
  -9   7   2     2733.83     2661.29    149.87 o
  -8   7   2       56.33       40.93     42.71 o
  -7   7   2      121.71      102.24     41.43 o
  -6   7   2     1616.41     1637.84     64.75 o
  -5   7   2     5063.26     4921.81    116.40 o
  -4   7   2      298.27      274.27     35.12 o
  -3   7   2       91.07      106.90     27.53 o
  -2   7   2     2036.87     2106.08     65.40 o
  -1   7   2     6640.98     6848.01    200.95 o
   0   7   2      789.83      765.24     40.98 o
   1   7   2      224.68      221.70     27.94 o
   2   7   2     2425.10     2457.92     78.19 o
   3   7   2     5692.51     4711.29    584.20 o
   4   7   2      738.83      725.93     51.01 o
   5   7   2       37.17       41.00     38.63 o
   6   7   2      998.53     1016.77     96.49 o
   7   7   2     4445.25     4389.44    208.52 o
   8   7   2      342.42      340.34     55.62 o
   9   7   2       41.71       25.28     54.89 o
  10   7   2      595.26      653.56     85.02 o
  11   7   2     1846.33     1784.53    117.58 o
 -10   8   2     4080.30     4281.85    132.99 o
  -9   8   2     6062.26     6113.75    147.89 o
  -8   8   2     6888.34     7034.70    153.45 o
  -7   8   2     5757.98     5759.44    138.86 o
  -6   8   2     8043.19     8031.64    154.04 o
  -5   8   2     8660.52     8439.61    223.29 o
  -4   8   2    10902.71    10820.97    351.37 o
  -3   8   2     9444.41     8886.07    310.49 o
  -2   8   2    11807.39    11592.66    296.17 o
  -1   8   2     8930.08     8830.91    264.24 o
   0   8   2    12098.01    11835.50    298.28 o
   1   8   2    11364.84    11093.30    271.11 o
   2   8   2     9956.33     9731.53    283.39 o
   3   8   2    10649.41     8717.69   1167.66 o
   4   8   2     6989.37     7022.02    174.28 o
   5   8   2    10174.08     9745.28    541.92 o
   6   8   2     6532.94     6539.17    171.92 o
   7   8   2     6440.70     6270.50    350.00 o
   8   8   2     5406.04     5599.96    146.45 o
   9   8   2     4664.02     4785.81    164.25 o
  10   8   2     3646.67     3593.58    154.10 o
  -8   9   2      963.68     1032.21     90.14 o
  -7   9   2     2836.88     2922.65    127.43 o
  -6   9   2      113.05       94.28     54.09 o
  -5   9   2       44.43       72.13     51.55 o
  -4   9   2     1057.57     1098.86     72.79 o
  -3   9   2     3477.60     3433.46    112.85 o
  -2   9   2      468.42      472.90     56.71 o
  -1   9   2       91.77      113.70     45.78 o
   0   9   2      871.43      697.78    102.81 o
   1   9   2     3488.81     3580.17    147.44 o
   2   9   2      272.88      272.65     51.06 o
   3   9   2       34.32      -23.45     41.29 o
   4   9   2      652.91      742.90     77.10 o
   5   9   2     1992.54     2014.25    113.62 o
   6   9   2      202.13      197.93     64.60 o
   7   9   2       95.49       19.33     60.19 o
   8   9   2      357.26      449.66     80.56 o
  -5  10   2     1098.34     1088.75     95.29 o
  -4  10   2      538.35      554.36     81.42 o
  -3  10   2     1231.40     1254.93     82.48 o
  -2  10   2     2301.29     2246.89    164.29 o
  -1  10   2      864.96      875.21     73.88 o
   0  10   2      662.58      667.54     69.44 o
   1  10   2     1299.73     1284.98     81.27 o
   2  10   2     1780.86     1739.02    107.22 o
   3  10   2      993.67      977.32    108.39 o
   4  10   2      330.81      326.27     70.97 o
   5  10   2     1373.18     1343.11    104.60 o
 -15   1   3     1440.57     1289.18    117.85 o
 -14   1   3     1475.48     1524.01    125.87 o
 -13   1   3     7200.14     6897.95    276.39 o
 -12   1   3    11572.56    11147.65    322.24 o
 -11   1   3     3050.71     3161.77    108.52 o
 -10   1   3     2263.19     2337.94     60.78 o
  -9   1   3    21479.45    21570.30    235.57 o
  -8   1   3    24481.75    24443.79    227.20 o
  -7   1   3     8488.68     8660.92    134.01 o
  -6   1   3     3743.84     3954.13     62.79 o
  -5   1   3    31704.62    32715.56    242.15 o
  -4   1   3    58925.80    58335.91    738.59 o
  -3   1   3    13183.77    13610.18    106.77 o
  -2   1   3     5109.69     5379.65     66.38 o
  -1   1   3    35778.07    35779.43    400.65 o
   0   1   3    69250.72    62346.54   1709.64 o
   1   1   3    18761.77    18448.08    301.67 o
   2   1   3     9043.01     9062.39    175.63 o
   3   1   3    20353.17    16384.72   1893.19 o
   4   1   3    50242.89    48330.71   1736.94 o
   5   1   3    12286.75    11841.03    462.76 o
   6   1   3     3351.34     3274.21    115.14 o
   7   1   3    18464.32    16593.96    498.39 o
   8   1   3    19602.71    17739.52    781.17 o
   9   1   3     7735.39     7336.57    137.92 o
  10   1   3     1062.62     1122.03     71.72 o
  11   1   3     7466.86     7396.84    215.39 o
  12   1   3     9962.92    10523.70    253.96 o
  13   1   3     2422.54     2651.55    115.55 o
  14   1   3      435.72      451.45     70.74 o
 -15   2   3       18.11        1.08     57.74 o
 -14   2   3      205.44      177.03     58.00 o
 -13   2   3      316.89      294.41     49.82 o
 -12   2   3        9.48       14.91     34.61 o
 -11   2   3        0.78       -1.29     26.36 o
 -10   2   3      425.16      449.60     39.79 o
  -9   2   3     2255.42     2291.22     52.65 o
  -8   2   3       75.70       85.54     21.24 o
  -7   2   3        1.52        8.41     14.98 o
  -6   2   3      732.26      747.06     23.71 o
  -5   2   3     5287.43     5352.39     46.40 o
  -4   2   3      110.80      110.32     11.17 o
  -3   2   3      999.16      863.14    118.69 o
  -2   2   3     2242.23     2376.12     34.10 o
  -1   2   3     4329.32     4347.28     84.60 o
   0   2   3     1241.75     1065.85    175.18 o
   1   2   3      640.28      662.97     25.96 o
   2   2   3     1616.73     1633.10     41.87 o
   3   2   3     1962.11     1828.65     48.13 o
   4   2   3      453.87      555.70     34.48 o
   5   2   3       13.52       47.91     25.45 o
   6   2   3      800.28      746.10     47.87 o
   7   2   3     1490.56     1422.24     65.06 o
   8   2   3        5.12       12.17     31.08 o
   9   2   3       14.47       37.20     44.98 o
  10   2   3      325.79      268.42     53.64 o
  11   2   3      684.98      642.06     62.37 o
  12   2   3        3.04      -20.71     44.98 o
  13   2   3       21.65       22.19     52.80 o
  14   2   3      203.24      176.36     77.13 o
 -15   3   3      163.33      201.98     93.82 o
 -14   3   3       27.11       31.67     48.50 o
 -13   3   3     1759.54     1834.11    101.51 o
 -12   3   3     2862.96     2766.44     97.01 o
 -11   3   3      173.27      204.60     44.26 o
 -10   3   3      115.40      149.76     38.54 o
  -9   3   3     3881.64     4198.23     99.77 o
  -8   3   3     4958.61     5138.64    113.16 o
  -7   3   3      160.24      125.10     21.39 o
  -6   3   3       73.24       95.36     18.82 o
  -5   3   3     2841.31     2961.00     45.71 o
  -4   3   3    12712.76    13361.18    147.02 o
  -3   3   3       87.76      106.18     11.76 o
  -2   3   3      454.45      458.71     17.68 o
  -1   3   3     5289.80     3558.91    929.32 o
   0   3   3     9535.48     9387.00    212.76 o
   1   3   3      680.12      700.35     31.80 o
   2   3   3      670.83      690.65     33.83 o
   3   3   3     2978.69     3052.58     62.33 o
   4   3   3     9801.94     9961.30    188.35 o
   5   3   3      460.95      454.61     37.78 o
   6   3   3      383.49      471.44     37.97 o
   7   3   3     2655.69     2830.46    161.48 o
   8   3   3     4833.77     4961.34    145.73 o
   9   3   3      627.02      575.56     62.73 o
  10   3   3       52.65        3.76     33.05 o
  11   3   3      862.26      723.02     69.34 o
  12   3   3     3444.35     3331.43    204.92 o
  13   3   3      277.04      254.38     79.82 o
  14   3   3       12.26        9.35     69.82 o
 -14   4   3       14.08       -1.85     64.64 o
 -13   4   3       15.04       26.23     64.66 o
 -12   4   3      605.23      594.09     57.68 o
 -11   4   3     1833.26     1939.57     76.31 o
 -10   4   3       27.59       18.32     26.55 o
  -9   4   3      283.84      303.30     38.44 o
  -8   4   3     2316.91     2478.69     63.50 o
  -7   4   3     4114.06     4077.40     81.70 o
  -6   4   3      229.55      267.69     24.28 o
  -5   4   3     1018.97      981.29     34.73 o
  -4   4   3     2986.39     3121.88     59.97 o
  -3   4   3     9556.22     9176.37    472.37 o
  -2   4   3      182.51      185.22     14.41 o
  -1   4   3      737.01      744.99     29.23 o
   0   4   3     1795.41     1795.52     59.74 o
   1   4   3     9289.97     9106.24    224.55 o
   2   4   3      296.63      283.91     32.42 o
   3   4   3      198.50      195.95     28.55 o
   4   4   3     1332.90     1463.30     50.76 o
   5   4   3     5069.32     5077.29    114.19 o
   6   4   3       24.51       71.50     29.93 o
   7   4   3       78.13      107.24     34.43 o
   8   4   3     1201.65     1141.31     69.01 o
   9   4   3     1824.67     1712.73     84.75 o
  10   4   3        6.83       15.75     47.12 o
  11   4   3      157.80      174.78     67.96 o
  12   4   3      652.91      673.39     84.98 o
  13   4   3      692.09      617.56     83.96 o
 -13   5   3     5820.55     5695.34    182.50 o
 -12   5   3     9572.90     9460.10    309.11 o
 -11   5   3     5878.66     5873.14    164.44 o
 -10   5   3     5354.63     4547.79    466.33 o
  -9   5   3    13731.95    12941.00    677.84 o
  -8   5   3    18699.55    19183.67    232.10 o
  -7   5   3    12703.96    12781.25    113.52 o
  -6   5   3    12041.95    11981.55    106.89 o
  -5   5   3    21353.72    21466.92    174.67 o
  -4   5   3    33110.52    33699.27    582.35 o
  -3   5   3    17564.90    17773.00    367.96 o
  -2   5   3    14782.13    14863.61    342.39 o
  -1   5   3    33602.25    33335.11    519.64 o
   0   5   3    32359.35    31610.49    719.80 o
   1   5   3    21213.30    20647.93    345.00 o
   2   5   3    11945.76    11859.46    304.82 o
   3   5   3    25682.83    25505.46    539.84 o
   4   5   3    30935.88    30875.97    781.13 o
   5   5   3    13167.42    13565.02    278.00 o
   6   5   3     7471.75     5487.82   1037.55 o
   7   5   3    14039.66    13961.59    485.06 o
   8   5   3    17007.18    17030.64    544.78 o
   9   5   3     7489.56     7631.02    235.78 o
  10   5   3     4024.26     3926.21    162.68 o
  11   5   3     4737.51     4483.86    212.42 o
  12   5   3     7787.95     7290.44    392.66 o
 -12   6   3        6.55       61.70     64.74 o
 -11   6   3      582.96      682.43     70.09 o
 -10   6   3      597.78      659.21     55.65 o
  -9   6   3     1819.02     1855.32     82.29 o
  -8   6   3        9.13       59.54     34.54 o
  -7   6   3      824.24      847.48     47.19 o
  -6   6   3      862.91      846.54     46.00 o
  -5   6   3     4856.71     4870.19     84.30 o
  -4   6   3       18.25       39.80     25.31 o
  -3   6   3     1059.72     1107.11     43.27 o
  -2   6   3     1426.88     1451.39     48.52 o
  -1   6   3     6552.48     6593.82    175.00 o
   0   6   3        1.24       32.77     22.02 o
   1   6   3      831.13      877.44     49.81 o
   2   6   3     1538.66     1553.04     62.54 o
   3   6   3     5097.56     4992.39    100.84 o
   4   6   3       80.81      122.01     34.86 o
   5   6   3      899.45      830.26    118.62 o
   6   6   3     1959.76     1999.85     81.51 o
   7   6   3     2592.58     2635.72     86.54 o
   8   6   3       47.87       38.94     52.88 o
   9   6   3      274.24      259.56     63.89 o
  10   6   3      655.74      670.33     84.45 o
  11   6   3     1687.89     1660.31    114.75 o
  12   6   3        1.37      -45.21     69.89 o
 -11   7   3      852.03      948.22     72.11 o
 -10   7   3     1043.06     1053.48     76.59 o
  -9   7   3     1857.00     1873.76     88.37 o
  -8   7   3     2559.13     2628.66     94.28 o
  -7   7   3     2213.67     2150.35     82.74 o
  -6   7   3     1579.20     1553.10     63.21 o
  -5   7   3     3154.48     3090.63     77.72 o
  -4   7   3     3577.42     3622.63    107.08 o
  -3   7   3     2739.28     2668.63     88.21 o
  -2   7   3     1687.74     1768.17     53.81 o
  -1   7   3     5342.95     5325.24    137.25 o
   0   7   3     3866.59     3958.79     94.75 o
   1   7   3     2557.20     2626.79     63.55 o
   2   7   3     1877.50     1937.51     77.39 o
   3   7   3     3404.79     3313.97    111.19 o
   4   7   3     5642.07     5851.32    179.33 o
   5   7   3     1639.78     1658.54     81.49 o
   6   7   3     1340.27     1425.42     80.91 o
   7   7   3     2282.94     2267.45     98.60 o
   8   7   3     3214.01     3081.15    145.68 o
   9   7   3     1665.67     1631.56    150.17 o
  10   7   3      847.83      866.37     92.46 o
 -10   8   3       95.92      140.67     57.46 o
  -9   8   3      591.36      652.34     70.28 o
  -8   8   3      129.14      147.09     50.59 o
  -7   8   3     1073.01     1144.37     72.79 o
  -6   8   3       70.47       55.04     41.93 o
  -5   8   3     1028.41     1051.82     58.25 o
  -4   8   3      317.37      363.53     42.26 o
  -3   8   3     1869.43     1794.91     66.93 o
  -2   8   3      200.32      197.85     43.02 o
  -1   8   3     1192.72     1215.73     62.54 o
   0   8   3      626.89      438.05     96.08 o
   1   8   3     1867.08     1890.82     86.78 o
   2   8   3       78.15       67.74     39.98 o
   3   8   3     1271.58     1306.33     71.35 o
   4   8   3      456.95      392.21     52.34 o
   5   8   3     2079.14     2059.68    139.20 o
   6   8   3      103.62       83.51     56.68 o
   7   8   3      687.64      690.12     70.85 o
   8   8   3      208.35      243.22     61.08 o
   9   8   3      979.00      996.29     98.54 o
  -8   9   3     1371.55     1545.72    104.37 o
  -7   9   3     2012.59     2118.70    110.44 o
  -6   9   3     1956.25     1983.81    119.85 o
  -5   9   3     2049.03     2141.20    106.72 o
  -4   9   3     1815.01     1771.97     91.45 o
  -3   9   3     2449.09     2378.22    117.37 o
  -2   9   3     2049.39     2008.59     92.20 o
  -1   9   3     2835.82     2690.74    121.83 o
   0   9   3     1753.19     1843.40     78.89 o
   1   9   3     2167.55     2177.43     86.77 o
   2   9   3     2278.73     2334.02     92.71 o
   3   9   3     1651.48     1599.43     90.79 o
   4   9   3     2238.45     2217.45    116.65 o
   5   9   3     1377.41     1349.57    101.22 o
   6   9   3     1598.03     1550.93    113.15 o
   7   9   3     1263.64     1311.80    138.06 o
  -4  10   3      218.32      228.55     62.70 o
  -3  10   3     1081.73     1016.41     78.63 o
  -2  10   3       80.12       86.57     50.54 o
  -1  10   3      188.87      166.13     56.23 o
   0  10   3      293.79      240.88     58.38 o
   1  10   3      807.17      798.88     73.63 o
   2  10   3       20.62       45.10     51.86 o
   3  10   3      615.32      622.43     82.58 o
 -15   0   4      953.97      984.34    178.59 o
 -14   0   4      212.18      362.28    141.63 o
 -13   0   4     6526.45     5949.90    351.72 o
 -12   0   4     9842.56     9775.78    306.56 o
 -11   0   4     2148.73     2207.71    105.65 o
 -10   0   4      905.33      942.76     60.64 o
  -9   0   4     8589.06     8812.38    179.89 o
  -8   0   4    27936.71    27523.48    803.25 o
  -7   0   4     3232.82     3138.10     74.74 o
  -6   0   4     1947.05     1978.59     42.61 o
  -5   0   4    18730.81    18486.14    158.64 o
  -4   0   4    36002.39    36040.09    440.36 o
  -3   0   4     6933.00     6962.16     91.70 o
  -2   0   4     2470.24     2559.65     39.45 o
  -1   0   4    29598.90    30018.76    548.73 o
   0   0   4    37430.05    36252.02    252.28 o
   1   0   4     6753.52     6539.10    104.51 o
   2   0   4      489.80      435.69     40.87 o
   3   0   4    36165.56    33838.73   1304.56 o
   4   0   4    26995.93    25545.14   1232.77 o
   5   0   4     4416.84     4030.54    185.41 o
   6   0   4      754.75      586.99    310.99 o
   7   0   4    12388.84    11950.10    230.96 o
   8   0   4    21894.94    21074.26    892.53 o
   9   0   4     1437.90     1457.84    109.92 o
  10   0   4      675.03      641.79     77.81 o
  11   0   4     4979.21     5005.71    380.66 o
  12   0   4     8015.12     8088.71    261.21 o
  13   0   4     1208.49     1262.38    144.09 o
  14   0   4      289.10      261.60     99.66 o
 -15   1   4      642.38      609.56    113.30 o
 -14   1   4      525.36      427.47    102.03 o
 -13   1   4      567.65      592.76     89.73 o
 -12   1   4     1551.37     1538.76     84.13 o
 -11   1   4     2570.80     2663.18     77.99 o
 -10   1   4     1625.30     1660.02     51.12 o
  -9   1   4     2167.20     2271.50     50.51 o
  -8   1   4     3082.05     3169.61     51.55 o
  -7   1   4     5728.92     5874.85     80.54 o
  -6   1   4     4306.24     4408.14     63.01 o
  -5   1   4     4319.16     4455.79     53.12 o
  -4   1   4     6989.10     7217.26     60.67 o
  -3   1   4     7249.72     7257.19     66.89 o
  -2   1   4     6816.98     6994.06     64.51 o
  -1   1   4     6020.40     6126.54    155.14 o
   0   1   4     8784.28     8840.42    223.06 o
   1   1   4     8479.54     8152.67    243.16 o
   2   1   4     4952.15     4717.49    119.49 o
   3   1   4     3818.14     3750.76     81.03 o
   4   1   4     6237.28     6248.25     99.82 o
   5   1   4     6042.86     5892.40    101.11 o
   6   1   4     2634.33     2497.45     83.06 o
   7   1   4     1667.96     1699.09     94.37 o
   8   1   4     2486.58     2473.51     89.28 o
   9   1   4     2673.53     2578.08     88.94 o
  10   1   4     1172.68     1162.08     70.49 o
  11   1   4      449.56      506.53     72.51 o
  12   1   4      825.48      865.92     83.16 o
  13   1   4      707.79      793.10     81.83 o
  14   1   4      383.92      407.95     73.76 o
 -15   2   4      794.64      652.78    111.54 o
 -14   2   4      380.24      352.64     86.13 o
 -13   2   4     5221.84     5263.83    287.39 o
 -12   2   4     8084.48     7920.84    352.74 o
 -11   2   4     1776.47     1675.61     74.97 o
 -10   2   4      976.34     1020.15     47.51 o
  -9   2   4     8012.53     8260.98    161.99 o
  -8   2   4    20495.21    21081.20    252.74 o
  -7   2   4     2984.04     2999.90     44.56 o
  -6   2   4     1135.94     1146.09     28.71 o
  -5   2   4    17410.20    17766.77    158.46 o
  -4   2   4    26279.76    26801.65    207.10 o
  -3   2   4     5954.20     6114.07     81.74 o
  -2   2   4     1473.17     1525.47     35.09 o
  -1   2   4    20429.82    20992.47    338.09 o
   0   2   4    31880.49    31895.09    534.23 o
   1   2   4     4334.81     4236.60     64.75 o
   2   2   4      689.40      642.21     34.29 o
   3   2   4    22506.12    21754.95    448.59 o
   4   2   4    22040.81    21114.41    584.67 o
   5   2   4     3160.98     3066.50     96.00 o
   6   2   4      588.55      606.75     50.80 o
   7   2   4     9254.66     8946.46    252.70 o
   8   2   4    15501.44    14787.06    454.69 o
   9   2   4     1371.44     1351.80     83.39 o
  10   2   4      330.68      340.32     59.65 o
  11   2   4     4324.03     3335.17    767.93 o
  12   2   4     5659.72     6021.57    169.83 o
  13   2   4      975.72     1020.16     90.54 o
 -14   3   4      359.36      369.63     74.80 o
 -13   3   4      855.84      827.50     82.66 o
 -12   3   4        0.37      -11.13     51.46 o
 -11   3   4       19.32       10.91     45.46 o
 -10   3   4      826.66      843.89     45.55 o
  -9   3   4     1622.67     1755.32     53.30 o
  -8   3   4      283.42      337.62     27.98 o
  -7   3   4       24.38       20.32     18.18 o
  -6   3   4     1597.94     1698.16     36.00 o
  -5   3   4     2429.14     2500.55     37.54 o
  -4   3   4      398.57      418.58     19.68 o
  -3   3   4      109.13      131.83     14.04 o
  -2   3   4     2109.70     2190.20     46.66 o
  -1   3   4     2876.62     2877.45     51.75 o
   0   3   4      233.65      106.63     35.17 o
   1   3   4       35.21       45.78     18.13 o
   2   3   4     3036.17     3012.69    112.47 o
   3   3   4     3383.70     3335.25     94.53 o
   4   3   4       40.28       95.35     29.38 o
   5   3   4        8.02        4.98     29.68 o
   6   3   4     1388.43     1432.75     65.75 o
   7   3   4     2830.58     2734.66    122.03 o
   8   3   4       48.48       78.93     51.09 o
   9   3   4       45.19       61.68     50.12 o
  10   3   4      386.67      294.74     62.40 o
  11   3   4     1269.19     1214.72     87.04 o
  12   3   4       46.74       19.43     52.99 o
  13   3   4       17.23       53.18     74.33 o
 -14   4   4      845.42      884.95     89.64 o
 -13   4   4     3578.99     3751.34    138.58 o
 -12   4   4     4913.02     4662.15    236.15 o
 -11   4   4     1816.49     1561.52    106.53 o
 -10   4   4     1575.20     1306.10    124.42 o
  -9   4   4     7723.24     7348.59    232.80 o
  -8   4   4    11336.80    11614.10    163.94 o
  -7   4   4     3575.66     3702.14     62.39 o
  -6   4   4     1696.99     1796.67     45.16 o
  -5   4   4    16136.29    16380.30    219.03 o
  -4   4   4    17670.19    18235.60    246.45 o
  -3   4   4     5819.61     5886.68     56.39 o
  -2   4   4     3180.35     3177.15     56.69 o
  -1   4   4    13755.88    12350.18    824.95 o
   0   4   4    28123.87    27628.30    630.36 o
   1   4   4     4733.93     4672.42    122.79 o
   2   4   4     3279.56     3162.33     70.13 o
   3   4   4    13643.38    13327.36    231.96 o
   4   4   4    18059.90    17854.77    293.24 o
   5   4   4     5402.32     5399.09    158.32 o
   6   4   4     2011.56     2051.11     73.00 o
   7   4   4     8171.05     7948.16    279.60 o
   8   4   4    10410.16    10065.92    400.43 o
   9   4   4     3130.01     3019.09    153.34 o
  10   4   4      900.80      781.35     78.68 o
  11   4   4     4727.69     3424.79    702.15 o
  12   4   4     4067.28     4009.72    155.70 o
 -13   5   4      798.97      728.38    111.04 o
 -12   5   4      107.64       97.32     62.30 o
 -11   5   4       56.02       17.66     54.84 o
 -10   5   4      493.20      484.46     62.41 o
  -9   5   4     1856.43     1822.78     73.44 o
  -8   5   4        3.67        3.61     25.86 o
  -7   5   4      293.64      325.23     33.59 o
  -6   5   4     1737.19     1732.08     48.88 o
  -5   5   4     1953.88     1946.27     47.14 o
  -4   5   4       71.78       78.29     16.83 o
  -3   5   4      319.95      270.85     42.53 o
  -2   5   4     2281.29     2339.03     52.91 o
  -1   5   4     2744.24     2727.29     65.04 o
   0   5   4       12.22       29.40     24.34 o
   1   5   4      221.58      218.89     32.31 o
   2   5   4     2122.25     2030.28     65.31 o
   3   5   4     3632.19     3674.46    105.14 o
   4   5   4       38.72       31.31     28.21 o
   5   5   4       84.13      103.82     35.45 o
   6   5   4      694.66      702.41     59.76 o
   7   5   4     3224.11     3169.67    117.83 o
   8   5   4        2.88        2.83     45.59 o
   9   5   4      188.73       69.93     37.34 o
  10   5   4      420.56      363.90     75.37 o
  11   5   4     1095.62     1021.89    107.21 o
  12   5   4       36.73      -39.87     70.99 o
 -12   6   4     2410.10     2367.73    132.27 o
 -11   6   4     2020.56     1967.81    114.67 o
 -10   6   4     2285.61     2347.18     93.35 o
  -9   6   4     5455.22     5478.33    118.49 o
  -8   6   4     5625.60     5926.23    116.40 o
  -7   6   4     2928.59     2957.18     74.30 o
  -6   6   4     2715.19     2718.18     78.92 o
  -5   6   4     9367.20     8645.04    244.52 o
  -4   6   4     8785.75     8654.55    181.76 o
  -3   6   4     4106.00     4072.69     98.83 o
  -2   6   4     3518.02     3546.23     64.46 o
  -1   6   4     6917.49     6797.18    153.55 o
   0   6   4    12984.31    12848.59    323.96 o
   1   6   4     4013.23     3874.99    118.41 o
   2   6   4     2988.53     3039.12     84.24 o
   3   6   4     5917.90     5779.97    197.97 o
   4   6   4     7528.52     7490.36    194.79 o
   5   6   4     4257.01     4299.91    129.32 o
   6   6   4     2080.58     2140.34     92.71 o
   7   6   4     3338.59     3362.58    139.64 o
   8   6   4     4335.52     4308.82    141.21 o
   9   6   4     2185.92     2226.23    128.48 o
  10   6   4     1012.77      917.16     95.62 o
  11   6   4     2207.40     2181.24    134.05 o
 -11   7   4     1567.18     1519.19     93.04 o
 -10   7   4      260.21      251.29     64.91 o
  -9   7   4       32.80        3.90     48.51 o
  -8   7   4     2835.30     2549.36    177.46 o
  -7   7   4     4246.90     4466.55    108.41 o
  -6   7   4      243.02      243.50     37.43 o
  -5   7   4      174.02      197.99     34.67 o
  -4   7   4     3773.07     3737.16     82.79 o
  -3   7   4     6579.12     6633.53    190.16 o
  -2   7   4      514.05      569.07     36.37 o
  -1   7   4      112.89      130.95     27.89 o
   0   7   4     3775.90     3740.63    100.09 o
   1   7   4     6977.67     7033.76    138.01 o
   2   7   4      552.51      596.54     50.87 o
   3   7   4       12.49       36.85     34.04 o
   4   7   4     3188.48     3169.64     96.33 o
   5   7   4     3894.15     4015.62    129.67 o
   6   7   4      677.15      672.39     59.43 o
   7   7   4        9.60       49.82     50.00 o
   8   7   4     1415.08     1416.97    107.60 o
   9   7   4     2320.70     2356.60    130.14 o
  10   7   4      106.47      128.86     75.13 o
  -9   8   4     2629.25     2723.54    126.65 o
  -8   8   4     2436.51     2445.03     98.35 o
  -7   8   4     2138.19     2229.20     90.95 o
  -6   8   4     3100.73     3322.68    114.65 o
  -5   8   4     4115.08     4270.28     96.57 o
  -4   8   4     3613.18     3564.49     90.14 o
  -3   8   4     3322.44     3431.10    126.57 o
  -2   8   4     3722.20     3658.18    144.05 o
  -1   8   4     3470.81     3693.78    144.20 o
   0   8   4     4766.90     3731.10    574.72 o
   1   8   4     3896.87     3808.57    100.19 o
   2   8   4     3131.60     3094.05     96.44 o
   3   8   4     3180.73     3163.58     98.75 o
   4   8   4     3080.02     3069.69    141.07 o
   5   8   4     3485.46     3547.63    161.43 o
   6   8   4     2621.33     2656.29    112.39 o
   7   8   4     1657.70     1653.24    117.76 o
   8   8   4     2262.92     2270.86    158.26 o
  -7   9   4       14.60       28.18     55.30 o
  -6   9   4     2062.69     2076.14    109.93 o
  -5   9   4     3005.95     3078.11    107.17 o
  -4   9   4      106.50      107.32     46.51 o
  -3   9   4       77.61       88.30     46.60 o
  -2   9   4     1928.38     1913.21    117.36 o
  -1   9   4     4424.35     4326.55    139.32 o
   0   9   4      378.00      366.85     56.37 o
   1   9   4        9.06       11.37     40.97 o
   2   9   4     2101.25     2203.39    132.50 o
   3   9   4     3179.38     3106.13    113.29 o
   4   9   4      531.06      601.01     73.03 o
   5   9   4       20.35       50.09     63.84 o
   6   9   4     1215.70     1254.05     91.69 o
  -2  10   4     3901.32     3704.02    125.44 o
  -1  10   4     2205.88     2301.87    103.63 o
   0  10   4     2197.51     2208.22    150.70 o
   1  10   4     3309.99     3404.93    122.88 o
 -14   1   5      668.16      577.07    126.87 o
 -13   1   5     2869.90     2908.47    190.45 o
 -12   1   5     4715.64     5001.03    120.37 o
 -11   1   5      528.63      592.90     53.03 o
 -10   1   5      502.54      449.51     43.01 o
  -9   1   5     9909.82     9882.61    110.27 o
  -8   1   5     6425.12     6691.18     86.62 o
  -7   1   5     1084.22     1077.87     38.01 o
  -6   1   5      564.67      559.72     31.44 o
  -5   1   5    13880.41    14002.64    107.02 o
  -4   1   5    15529.68    15766.48    116.99 o
  -3   1   5      785.55      752.23     32.57 o
  -2   1   5      265.15      282.41     15.38 o
  -1   1   5    16396.29    16204.84    202.02 o
   0   1   5    20176.57    20071.50    196.72 o
   1   1   5     1186.64     1239.83     44.45 o
   2   1   5      431.08      447.97     33.52 o
   3   1   5     7600.95     7360.06    134.39 o
   4   1   5    18645.22    18079.46    169.02 o
   5   1   5     1368.83     1338.59     65.71 o
   6   1   5      188.21      173.50     43.85 o
   7   1   5     6369.52     6042.47    207.80 o
   8   1   5     7301.95     7283.15    170.53 o
   9   1   5     1422.83     1230.26    131.59 o
  10   1   5      150.22       87.87     54.50 o
  11   1   5     2801.47     2785.93    133.66 o
  12   1   5     3845.14     4223.91    154.14 o
  13   1   5      493.60      494.44     81.18 o
 -14   2   5       45.63       69.06     81.37 o
 -13   2   5      245.88      268.08     63.44 o
 -12   2   5        5.10      -27.66     44.14 o
 -11   2   5        1.85        3.88     37.60 o
 -10   2   5      343.49      324.67     41.56 o
  -9   2   5      495.67      518.08     41.94 o
  -8   2   5        0.05       17.21     20.72 o
  -7   2   5       18.47       39.99     19.42 o
  -6   2   5     1393.23     1411.97     34.45 o
  -5   2   5     1018.59     1076.68     33.23 o
  -4   2   5        0.94        2.41     13.91 o
  -3   2   5      112.59      127.75     14.00 o
  -2   2   5     1731.61     1794.47     45.19 o
  -1   2   5     2706.13     2801.67     55.96 o
   0   2   5       54.90       63.03     21.17 o
   1   2   5       12.03        0.71     21.24 o
   2   2   5      644.25      606.67     43.22 o
   3   2   5     2589.68     2672.51     72.35 o
   4   2   5        0.36        0.26     28.94 o
   5   2   5        2.28        8.68     33.76 o
   6   2   5      510.90      521.03     53.02 o
   7   2   5      714.63      720.86     58.60 o
   8   2   5       48.88       51.16     43.97 o
   9   2   5       23.36       40.17     56.04 o
  10   2   5      484.18      470.93     70.23 o
  11   2   5      119.36      100.83     55.86 o
  12   2   5       19.65       37.02     65.98 o
  13   2   5        8.16        7.64     62.85 o
 -14   3   5     2709.58     2622.78    133.95 o
 -13   3   5     7754.31     7579.73    191.04 o
 -12   3   5    10725.28    10321.19    189.50 o
 -11   3   5     4567.94     4471.71    120.41 o
 -10   3   5     5979.39     5907.04    119.12 o
  -9   3   5    19135.29    18985.15    162.27 o
  -8   3   5    21338.88    21549.02    242.64 o
  -7   3   5     9824.58    10001.33    136.21 o
  -6   3   5    11238.97    11306.97    135.37 o
  -5   3   5    29677.81    28100.98    983.96 o
  -4   3   5    37403.58    37406.65    563.28 o
  -3   3   5    14723.47    14815.60    210.95 o
  -2   3   5    12191.11    12077.44    219.97 o
  -1   3   5    41151.94    40396.71    570.53 o
   0   3   5    37945.27    36644.98    505.82 o
   1   3   5    16908.52    16728.51    306.59 o
   2   3   5    11046.74    10976.11    221.46 o
   3   3   5    27259.30    26327.49    392.61 o
   4   3   5    33778.59    32406.19    963.18 o
   5   3   5    10453.26    10033.36    295.09 o
   6   3   5     6762.51     6458.69    230.77 o
   7   3   5    16019.05    15869.17    600.58 o
   8   3   5    16908.08    16306.17    423.89 o
   9   3   5     5609.10     5114.46    148.87 o
  10   3   5     3165.09     3046.33    126.33 o
  11   3   5     6195.59     6058.17    163.52 o
  12   3   5     7440.91     7466.23    175.65 o
 -13   4   5       10.02      -18.74     59.61 o
 -12   4   5      287.42      266.71     65.80 o
 -11   4   5     1217.63     1209.77     86.88 o
 -10   4   5       22.32       16.88     27.26 o
  -9   4   5        6.07       14.10     29.91 o
  -8   4   5     1183.71     1158.05     50.41 o
  -7   4   5     2073.07     2160.85     57.87 o
  -6   4   5       37.57       31.58     19.65 o
  -5   4   5      205.71      208.71     19.83 o
  -4   4   5     2799.94     2831.53     45.41 o
  -3   4   5     3319.92     3361.10     48.98 o
  -2   4   5       45.75       32.83     18.61 o
  -1   4   5      821.82      817.62     41.30 o
   0   4   5     3415.38     2726.64    393.75 o
   1   4   5     3271.04     3256.49     66.82 o
   2   4   5        0.29      -11.38     26.75 o
   3   4   5      671.68      667.16     47.98 o
   4   4   5     1380.96     1442.75     65.04 o
   5   4   5     2619.64     2593.36     86.04 o
   6   4   5       52.79       61.18     38.35 o
   7   4   5       84.80       63.44     50.40 o
   8   4   5      459.65      455.43     67.80 o
   9   4   5     1029.62     1011.57     86.46 o
  10   4   5       55.66      -16.64     58.73 o
  11   4   5       28.14      -13.09     59.57 o
  12   4   5      228.14      172.96     76.87 o
 -12   5   5     1471.86     1447.78    124.24 o
 -11   5   5       79.69       71.43     68.60 o
 -10   5   5       99.22       81.21     60.66 o
  -9   5   5     1675.39     1735.48     80.58 o
  -8   5   5     2418.08     2454.12     73.88 o
  -7   5   5      103.27       92.53     31.85 o
  -6   5   5      136.71      127.52     28.41 o
  -5   5   5     1335.36     1372.65     43.10 o
  -4   5   5     3444.18     3532.24     62.00 o
  -3   5   5      192.59      195.98     21.06 o
  -2   5   5       44.92       58.94     18.40 o
  -1   5   5     3003.66     2709.89    218.83 o
   0   5   5     1800.54     1890.51     69.04 o
   1   5   5      382.28      402.93     38.46 o
   2   5   5       44.92       54.65     27.80 o
   3   5   5     1970.69     1993.94     65.14 o
   4   5   5     2763.90     2842.62     84.40 o
   5   5   5      102.33      122.03     39.66 o
   6   5   5       45.68       69.45     45.50 o
   7   5   5     1609.34     1625.45    110.42 o
   8   5   5     1918.74     1916.03    102.52 o
   9   5   5      166.01      170.95     62.95 o
  10   5   5       55.51       26.72     61.21 o
  11   5   5      621.30      474.61     88.06 o
 -11   6   5      436.38      479.93     91.29 o
 -10   6   5      753.06      666.37     89.77 o
  -9   6   5      839.55      838.61     71.50 o
  -8   6   5      147.75      143.47     40.00 o
  -7   6   5      425.28      456.62     45.38 o
  -6   6   5      756.01      805.71     45.73 o
  -5   6   5     2380.20     2338.29     64.97 o
  -4   6   5      499.98      492.10     36.12 o
  -3   6   5      694.36      666.03     58.81 o
  -2   6   5     1140.41     1134.50     45.79 o
  -1   6   5     2739.76     2753.43     77.42 o
   0   6   5      515.21      535.72     43.24 o
   1   6   5      898.83      927.37     53.04 o
   2   6   5     1043.81     1074.28     57.39 o
   3   6   5     1825.50     1751.81     64.90 o
   4   6   5      157.77      173.32     38.44 o
   5   6   5     1073.20     1080.70     71.94 o
   6   6   5      960.80      996.40     76.53 o
   7   6   5      822.76      855.64     78.85 o
   8   6   5      145.22      135.24     59.56 o
   9   6   5      329.99      408.73     87.64 o
  10   6   5      242.77      273.32     82.60 o
 -10   7   5     2451.29     2461.03    150.18 o
  -9   7   5     5195.12     5516.32    149.98 o
  -8   7   5     5982.27     6086.06    150.01 o
  -7   7   5     4703.00     4868.96    112.61 o
  -6   7   5     4983.63     4940.98     98.22 o
  -5   7   5     6239.18     6248.65    130.02 o
  -4   7   5     9787.23     9540.23    291.56 o
  -3   7   5     6285.63     6201.09    167.24 o
  -2   7   5     6530.93     6496.46    145.41 o
  -1   7   5     8948.37     8879.73    253.18 o
   0   7   5     8473.69     8601.37    127.36 o
   1   7   5     6707.82     6670.37    147.63 o
   2   7   5     6193.05     5946.16    174.96 o
   3   7   5     7876.54     7746.11    220.47 o
   4   7   5     7388.49     7498.49    136.76 o
   5   7   5     4657.44     4605.61    134.78 o
   6   7   5     3374.62     3417.58    126.74 o
   7   7   5     6011.80     6032.48    270.97 o
   8   7   5     4137.80     3990.09    164.07 o
  -8   8   5      315.80      269.95     63.76 o
  -7   8   5      573.98      509.96     68.37 o
  -6   8   5      221.68      214.50     47.93 o
  -5   8   5      902.28      916.19     56.29 o
  -4   8   5      229.68      230.66     40.58 o
  -3   8   5      802.84      867.43     54.89 o
  -2   8   5      643.50      664.61     49.88 o
  -1   8   5      996.43      997.41     57.82 o
   0   8   5      214.19      170.61     42.78 o
   1   8   5      454.71      477.42     42.53 o
   2   8   5      654.82      711.06     60.14 o
   3   8   5     1159.86     1104.54     71.24 o
   4   8   5      131.92      182.96     53.53 o
   5   8   5      363.59      365.01     57.09 o
   6   8   5      700.68      767.03     95.03 o
   7   8   5      908.37      996.72    108.72 o
  -5   9   5     2797.20     2963.37    108.86 o
  -4   9   5     3886.72     3876.56    119.45 o
  -3   9   5     3472.39     3434.75    115.56 o
  -2   9   5     4119.36     3948.85    121.36 o
  -1   9   5     3572.23     3576.65    117.67 o
   0   9   5     3433.90     3375.79    116.57 o
   1   9   5     3613.82     3619.29    152.60 o
   2   9   5     3675.37     3749.79    114.15 o
   3   9   5     3124.50     3275.39    123.84 o
   4   9   5     2718.11     2932.92    120.13 o
 -14   0   6     1496.99     1653.18    222.28 o
 -13   0   6     9693.73     9623.67    591.93 o
 -12   0   6     9502.61     9439.80    322.14 o
 -11   0   6     2951.61     2836.86    210.36 o
 -10   0   6     3820.39     3795.57    146.29 o
  -9   0   6    16585.16    17028.31    208.83 o
  -8   0   6    25499.86    25210.86    327.06 o
  -7   0   6     5521.37     5489.40    113.29 o
  -6   0   6     5496.57     5266.21    109.29 o
  -5   0   6    29803.55    28985.21    248.28 o
  -4   0   6    34509.56    34145.69    447.87 o
  -3   0   6     9629.31     9650.10    182.16 o
  -2   0   6     8337.82     8460.78    265.28 o
  -1   0   6    31352.45    31231.22    541.52 o
   0   0   6    37344.25    36429.35   1049.58 o
   1   0   6     8735.71     8642.72    303.10 o
   2   0   6     7230.10     7231.27    144.60 o
   3   0   6    30610.29    29829.81    464.16 o
   4   0   6    24085.40    23107.26    396.65 o
   5   0   6     5206.61     4851.05    158.98 o
   6   0   6     4619.79     4536.60    320.82 o
   7   0   6    16240.52    15547.64    669.85 o
   8   0   6    15082.00    10603.72   3585.48 o
   9   0   6     2355.52     2423.52    141.94 o
  10   0   6     1526.53     1330.15    153.83 o
  11   0   6     8009.42     7968.03    298.59 o
  12   0   6     5612.04     6067.78    265.79 o
 -14   1   6      590.85      496.70    120.04 o
 -13   1   6      430.92      412.52     80.74 o
 -12   1   6      312.46      337.86     50.91 o
 -11   1   6      462.38      472.89     49.37 o
 -10   1   6     1250.19     1345.22     64.97 o
  -9   1   6     1744.83     1747.32     57.78 o
  -8   1   6      705.17      708.02     38.82 o
  -7   1   6     1211.86     1162.60     45.52 o
  -6   1   6     1925.11     1991.87     52.62 o
  -5   1   6     3408.68     3280.08     61.82 o
  -4   1   6     1528.99     1585.59     45.26 o
  -3   1   6     1789.04     1825.54     41.49 o
  -2   1   6     2859.63     2923.45     60.76 o
  -1   1   6     3163.48     3148.07     55.98 o
   0   1   6     2357.95     2473.20     57.19 o
   1   1   6     1402.71     1458.19     52.42 o
   2   1   6     3379.63     3425.47     77.44 o
   3   1   6     1932.27     1852.94     67.97 o
   4   1   6     1598.62     1522.37     68.45 o
   5   1   6      898.56      910.82     59.09 o
   6   1   6     1841.88     1875.80     84.85 o
   7   1   6     1457.50     1387.85     80.70 o
   8   1   6      413.66      386.81     60.04 o
   9   1   6      516.11      509.49     74.33 o
  10   1   6      553.70      441.62     86.63 o
  11   1   6      743.59      748.84     94.56 o
  12   1   6      107.51       70.72     73.93 o
 -13   2   6     3582.53     3491.35    147.33 o
 -12   2   6     3012.35     2937.94    114.56 o
 -11   2   6      302.66      340.51     47.21 o
 -10   2   6      259.01      278.99     41.92 o
  -9   2   6     5393.63     5404.60    102.01 o
  -8   2   6     7978.79     7818.99     98.42 o
  -7   2   6      318.17      351.42     29.81 o
  -6   2   6      172.37      172.88     26.04 o
  -5   2   6     9381.81     9304.32    118.96 o
  -4   2   6    10645.13    10733.18    141.87 o
  -3   2   6      516.07      552.11     28.15 o
  -2   2   6      417.18      414.11     28.81 o
  -1   2   6     8438.99     8420.34    159.02 o
   0   2   6    13075.41    12717.67    237.64 o
   1   2   6      444.39      419.61     36.39 o
   2   2   6      309.08      285.78     37.52 o
   3   2   6    10143.61    10101.17    133.19 o
   4   2   6     7779.88     7821.35    125.81 o
   5   2   6      493.86      513.37     49.24 o
   6   2   6      263.41      260.32     50.19 o
   7   2   6     5807.16     5831.54    134.98 o
   8   2   6     5748.98     5629.11    178.46 o
   9   2   6      302.63      262.05     69.44 o
  10   2   6      120.08      130.82     62.17 o
  11   2   6     3259.73     3406.83    134.14 o
  12   2   6     2490.74     2710.44    143.40 o
 -13   3   6       15.26       17.28     55.80 o
 -12   3   6      663.38      697.63     70.71 o
 -11   3   6      459.34      468.02     59.81 o
 -10   3   6        0.78       -8.96     35.19 o
  -9   3   6       39.18       55.36     32.99 o
  -8   3   6     1540.63     1588.93     63.05 o
  -7   3   6      992.42      969.83     50.17 o
  -6   3   6       81.98       89.91     23.36 o
  -5   3   6       69.15       58.63     19.01 o
  -4   3   6     1619.05     1620.15     47.62 o
  -3   3   6     1717.77     1739.23     49.51 o
  -2   3   6       75.50       76.34     25.57 o
  -1   3   6       56.19       58.42     25.62 o
   0   3   6      725.07      716.96     42.19 o
   1   3   6     2326.76     2197.66     69.11 o
   2   3   6       10.24       15.39     30.47 o
   3   3   6      202.38      216.70     37.50 o
   4   3   6      824.13      797.47     55.45 o
   5   3   6     1222.93     1240.69     66.00 o
   6   3   6        0.01       -7.89     38.42 o
   7   3   6        3.21       13.60     50.30 o
   8   3   6      934.62      994.78     87.83 o
   9   3   6      476.44      450.97     75.35 o
  10   3   6        7.38       36.61     62.67 o
  11   3   6       74.58       97.38     67.68 o
 -12   4   6     3435.80     3535.45    142.84 o
 -11   4   6     1649.45     1580.41     90.33 o
 -10   4   6     1562.78     1241.87    255.00 o
  -9   4   6     6489.82     5231.29    868.35 o
  -8   4   6     7289.63     7293.83    116.84 o
  -7   4   6     2255.12     2249.95     70.20 o
  -6   4   6     2080.47     2083.30     56.28 o
  -5   4   6    11150.92    11310.82    214.13 o
  -4   4   6    10506.50    10540.39    170.39 o
  -3   4   6     2308.69     2283.07     46.07 o
  -2   4   6     3031.65     3056.66     56.69 o
  -1   4   6     9788.16     9932.74    186.34 o
   0   4   6    14134.72    14034.04    295.64 o
   1   4   6     2056.91     2130.75     76.73 o
   2   4   6     1691.61     1537.83     64.66 o
   3   4   6    10195.17     9909.05    185.46 o
   4   4   6     8327.36     8141.15    137.25 o
   5   4   6     2288.34     2218.09     85.85 o
   6   4   6      994.93     1050.22     64.05 o
   7   4   6     5183.02     4928.38    194.14 o
   8   4   6     5499.79     5452.57    300.11 o
   9   4   6     1140.30     1205.05     90.03 o
  10   4   6      590.97      612.01     75.05 o
  11   4   6     2519.76     2546.90    129.71 o
 -11   5   6      342.14      348.06     79.98 o
 -10   5   6       49.02       19.18     52.92 o
  -9   5   6      122.11      153.71     45.01 o
  -8   5   6     1085.63     1047.08     72.45 o
  -7   5   6     1053.05     1062.77     69.25 o
  -6   5   6      126.41      137.52     34.63 o
  -5   5   6      165.67      189.77     35.19 o
  -4   5   6     1062.43     1088.63     45.16 o
  -3   5   6     1324.76     1326.89     40.35 o
  -2   5   6      100.43      106.64     24.74 o
  -1   5   6      164.90      213.71     32.36 o
   0   5   6      688.55      569.23    101.03 o
   1   5   6     1309.20     1271.66     59.94 o
   2   5   6      209.56      220.71     38.91 o
   3   5   6      167.27      187.86     41.02 o
   4   5   6      704.58      769.50     62.08 o
   5   5   6      641.36      733.64     59.53 o
   6   5   6      138.98      197.13     56.14 o
   7   5   6      263.37      306.76     68.27 o
   8   5   6      350.92      379.50     75.32 o
   9   5   6      485.66      465.17     80.89 o
  10   5   6      133.27      137.71     71.17 o
 -10   6   6     3689.18     3879.20    165.16 o
  -9   6   6     5342.72     5214.36    173.98 o
  -8   6   6     6340.32     6518.44    141.69 o
  -7   6   6     4451.28     4388.70     99.85 o
  -6   6   6     5245.12     5373.47    110.83 o
  -5   6   6    11073.16    11123.29    268.08 o
  -4   6   6     8451.55     8379.84    134.25 o
  -3   6   6     6126.94     6202.92    100.62 o
  -2   6   6     6351.61     6500.15    106.13 o
  -1   6   6    11443.38     9686.23   1176.44 o
   0   6   6    12066.36    12229.94    335.51 o
   1   6   6     5948.83     5926.06    129.46 o
   2   6   6     4830.92     4921.92     93.27 o
   3   6   6     9800.55     9883.51    283.66 o
   4   6   6     9350.63     9430.29    194.49 o
   5   6   6     5001.90     4975.66    162.33 o
   6   6   6     3707.69     3876.52    131.36 o
   7   6   6     4499.34     4579.09    238.05 o
   8   6   6     6216.88     6240.35    203.28 o
   9   6   6     2710.21     2701.27    135.93 o
  -9   7   6     1036.32     1070.00    117.81 o
  -8   7   6        5.42       13.87     61.16 o
  -7   7   6        0.69       -7.50     39.87 o
  -6   7   6     2164.79     2312.40     87.67 o
  -5   7   6     1690.43     1725.11     81.14 o
  -4   7   6        6.89       34.96     34.83 o
  -3   7   6       24.56       51.12     32.32 o
  -2   7   6     2204.04     1943.62    206.72 o
  -1   7   6     2677.13     2717.14     76.46 o
   0   7   6       10.58       34.86     29.88 o
   1   7   6        1.24       44.88     36.06 o
   2   7   6     2090.26     2274.79     76.59 o
   3   7   6     2350.03     2461.85     80.71 o
   4   7   6        9.06       48.31     46.48 o
   5   7   6        0.10        6.95     50.61 o
   6   7   6     1163.41     1311.96     95.38 o
   7   7   6     1418.85     1510.46    123.56 o
  -7   8   6      736.03      732.95     74.11 o
  -6   8   6     1033.05     1033.41     69.84 o
  -5   8   6     1561.51     1628.33     83.07 o
  -4   8   6      608.11      689.08     72.43 o
  -3   8   6     1215.17     1410.05     76.19 o
  -2   8   6      860.08      900.89     58.38 o
  -1   8   6     1441.48     1532.59     90.44 o
   0   8   6     1111.40     1163.19     64.19 o
   1   8   6     1075.28     1047.50     58.42 o
   2   8   6      725.23      804.56     52.71 o
   3   8   6      980.29      989.56     69.24 o
   4   8   6     1228.14     1269.46     86.65 o
   5   8   6      806.14      884.68     94.88 o
  -1   9   6        7.91       57.06     51.29 o
   0   9   6     1694.74     1672.26     94.96 o
 -13   1   7     4393.46     4337.54    197.26 o
 -12   1   7     5268.37     5215.25    141.13 o
 -11   1   7     1395.88     1394.98     72.41 o
 -10   1   7     2269.99     2388.05     80.91 o
  -9   1   7     9805.29     9765.26    135.87 o
  -8   1   7     8611.44     8635.12    109.38 o
  -7   1   7     2199.69     2189.54     60.96 o
  -6   1   7     4599.23     4693.74     78.99 o
  -5   1   7    13718.77    13359.69    147.24 o
  -4   1   7    14442.12    14248.71    126.12 o
  -3   1   7     2546.89     2413.14     79.69 o
  -2   1   7     3782.23     4029.38     87.67 o
  -1   1   7    20265.81    20905.61    364.02 o
   0   1   7    13724.99    14119.38    203.94 o
   1   1   7     2969.00     2931.63     70.57 o
   2   1   7     2450.22     2704.50     74.37 o
   3   1   7    14505.08    14444.68    201.91 o
   4   1   7    13192.46    13257.43    239.36 o
   5   1   7     2177.59     2378.18    127.36 o
   6   1   7     1228.72     1302.51     79.36 o
   7   1   7     8182.60     8079.40    187.77 o
   8   1   7     7438.42     7379.13    164.40 o
   9   1   7     1206.29     1364.27    100.77 o
  10   1   7     1009.82     1001.86    111.29 o
  11   1   7     2652.82     2859.44    155.22 o
 -12   2   7      647.25      646.19     69.48 o
 -11   2   7      949.70      923.01     61.75 o
 -10   2   7      226.08      227.85     43.16 o
  -9   2   7      417.07      401.77     44.40 o
  -8   2   7     1027.00     1070.31     58.31 o
  -7   2   7     2038.41     2044.67     59.52 o
  -6   2   7      198.42      259.79     30.52 o
  -5   2   7      949.24      925.11     43.34 o
  -4   2   7     2215.06     2183.44     57.22 o
  -3   2   7     2417.68     2420.99     67.81 o
  -2   2   7      285.92      318.03     31.82 o
  -1   2   7      513.55      517.51     34.75 o
   0   2   7     3787.94     3942.37     78.77 o
   1   2   7     1858.33     1892.32     64.36 o
   2   2   7      421.68      470.34     43.95 o
   3   2   7      120.65      159.94     38.44 o
   4   2   7     2545.84     2596.28     87.32 o
   5   2   7     1588.23     1638.08     79.28 o
   6   2   7      157.03      202.08     52.44 o
   7   2   7      132.15      155.88     53.08 o
   8   2   7      752.24      902.42     87.97 o
   9   2   7      849.29      908.81     96.04 o
  10   2   7       43.85       68.45     71.68 o
 -12   3   7     2572.84     2494.67    114.57 o
 -11   3   7      272.49      305.99     49.49 o
 -10   3   7      832.09      892.08     60.49 o
  -9   3   7     4703.37     4702.54    102.48 o
  -8   3   7     3772.29     3792.14     90.99 o
  -7   3   7      483.71      488.55     42.59 o
  -6   3   7     1180.79     1169.38     49.79 o
  -5   3   7     6188.92     6318.63    104.90 o
  -4   3   7     5979.84     5936.17    100.51 o
  -3   3   7      731.34      719.93     38.77 o
  -2   3   7      675.54      699.95     44.21 o
  -1   3   7     9030.39     8920.60    249.85 o
   0   3   7     5502.58     5676.47    139.04 o
   1   3   7      768.13      778.65     50.01 o
   2   3   7      856.06      981.60     57.09 o
   3   3   7     5307.42     5374.05    157.80 o
   4   3   7     6596.71     6550.50    165.95 o
   5   3   7      447.93      521.86     57.06 o
   6   3   7      507.14      520.27     60.52 o
   7   3   7     3835.85     4030.91    138.16 o
   8   3   7     3410.78     3552.52    139.99 o
   9   3   7      488.30      529.40     84.12 o
  10   3   7      320.36      374.24     80.52 o
 -11   4   7       95.59       96.30     63.95 o
 -10   4   7     1708.96     1691.46     76.93 o
  -9   4   7     1997.28     1846.43    150.22 o
  -8   4   7      408.99      254.82    107.39 o
  -7   4   7      324.34      133.30     90.27 o
  -6   4   7     3920.02     2854.86    518.38 o
  -5   4   7     2944.14     2215.14    377.51 o
  -4   4   7      492.99      379.08     98.93 o
  -3   4   7      474.52      339.85     82.88 o
  -2   4   7     5872.97     5775.17    141.89 o
  -1   4   7     4221.29     4285.26     89.75 o
   0   4   7      134.93      237.00     36.61 o
   1   4   7      591.65      656.77     50.71 o
   2   4   7     4556.79     4479.60    103.25 o
   3   4   7     4429.96     4511.77    163.98 o
   4   4   7       88.36      158.85     45.56 o
   5   4   7      215.25      261.84     56.45 o
   6   4   7     2611.95     2697.35    116.58 o
   7   4   7     2357.51     2482.32    119.55 o
   8   4   7       82.22       64.90     64.81 o
   9   4   7       97.90      104.62     72.89 o
 -10   5   7     2877.06     2865.85    139.23 o
  -9   5   7     7784.11     7679.91    162.33 o
  -8   5   7     6571.27     6628.60    147.93 o
  -7   5   7     3637.33     3722.59    115.28 o
  -6   5   7     4484.53     4380.64    118.91 o
  -5   5   7    10275.08    10194.64    168.60 o
  -4   5   7    11136.57    10851.77    203.59 o
  -3   5   7     5279.61     5440.34    100.20 o
  -2   5   7     4949.68     4990.43     90.88 o
  -1   5   7    12100.25    12287.25    303.90 o
   0   5   7    10945.13    11154.98    225.31 o
   1   5   7     5186.34     5257.49    109.36 o
   2   5   7     5772.43     5770.06    123.11 o
   3   5   7     8050.01     7994.80    159.79 o
   4   5   7     9575.82     9559.02    238.34 o
   5   5   7     3414.45     3264.13    120.47 o
   6   5   7     3354.22     3499.86    133.89 o
   7   5   7     6299.03     6140.09    282.42 o
   8   5   7     4461.17     4445.34    163.74 o
  -9   6   7        5.06       19.70     58.95 o
  -8   6   7     1859.18     1862.61     92.60 o
  -7   6   7     1475.78     1435.53     85.82 o
  -6   6   7        9.01       39.37     45.95 o
  -5   6   7       13.08        4.83     43.64 o
  -4   6   7     2366.35     2312.36     79.96 o
  -3   6   7     2660.27     2678.14     83.95 o
  -2   6   7       43.96       82.83     32.65 o
  -1   6   7       31.77       67.39     32.96 o
   0   6   7     2513.07     2560.69     89.07 o
   1   6   7     2270.27     2504.85     86.90 o
   2   6   7       22.56       21.14     39.41 o
   3   6   7        2.44       46.46     43.49 o
   4   6   7     1890.89     1885.64     94.99 o
   5   6   7     1387.37     1425.37     91.37 o
   6   6   7       10.19       31.92     60.82 o
   7   6   7       35.19      -20.64     64.52 o
  -7   7   7     1221.27     1267.76     83.94 o
  -6   7   7     1327.02     1420.91     87.55 o
  -5   7   7     2257.86     2365.86    101.41 o
  -4   7   7     3299.17     3469.38    100.81 o
  -3   7   7     1208.30     1182.45     69.33 o
  -2   7   7     1511.96     1409.18     73.41 o
  -1   7   7     2210.33     2273.52    120.65 o
   0   7   7     2687.86     2761.14     74.68 o
   1   7   7     1305.54     1436.35     75.83 o
   2   7   7     1521.95     1634.24     81.12 o
   3   7   7     1649.71     1751.55     88.61 o
   4   7   7     1821.90     1980.69    103.21 o
   5   7   7     1065.21     1174.21     92.48 o
  -4   8   7      391.89      433.33     59.17 o
  -3   8   7      544.94      575.40     60.35 o
  -2   8   7      444.19      494.81     57.81 o
  -1   8   7      278.73      319.57     52.99 o
   0   8   7      410.05      513.16     58.81 o
   1   8   7      353.36      379.28     48.31 o
   2   8   7      256.28      292.81     48.84 o
 -11   0   8       64.91       59.12     65.25 o
 -10   0   8       68.74       70.34     60.45 o
  -9   0   8     2821.99     2864.96    108.11 o
  -8   0   8     1622.98     1624.38     86.95 o
  -7   0   8      151.13      172.74     47.12 o
  -6   0   8      216.74      253.54     47.61 o
  -5   0   8     5379.25     5251.76    186.27 o
  -4   0   8     1980.47     1978.06     85.31 o
  -3   0   8      266.13      233.05     61.37 o
  -2   0   8      110.01      155.22     59.12 o
  -1   0   8     3278.18     3053.06    137.42 o
   0   0   8     3879.09     3725.68    154.70 o
   1   0   8      467.15      536.35     57.75 o
   2   0   8       30.01       31.93     43.51 o
   3   0   8     2768.41     2918.70    123.29 o
   4   0   8     2479.95     2439.25    125.30 o
   5   0   8      167.96      222.02     70.36 o
   6   0   8       58.09       80.07     80.01 o
   7   0   8     2031.88     2128.06    156.04 o
   8   0   8     1443.35     1503.50    136.28 o
   9   0   8       16.39     -106.61    106.61 o
 -11   1   8       12.94       -8.90     48.09 o
 -10   1   8        1.81       13.22     36.56 o
  -9   1   8        0.80       14.85     33.69 o
  -8   1   8      167.28      172.40     33.79 o
  -7   1   8       40.86       55.16     29.00 o
  -6   1   8        0.30       -2.22     27.80 o
  -5   1   8        0.90        7.83     25.98 o
  -4   1   8      185.25      203.84     31.54 o
  -3   1   8      131.72      127.18     38.42 o
  -2   1   8        0.17       25.61     36.57 o
  -1   1   8        0.82       -1.73     36.17 o
   0   1   8       90.22      107.88     32.56 o
   1   1   8      163.08      155.41     32.75 o
   2   1   8        0.52       51.55     33.08 o
   3   1   8        2.45       40.52     36.50 o
   4   1   8       83.56       75.12     41.67 o
   5   1   8       47.93       43.61     47.10 o
   6   1   8        4.05       50.66     52.39 o
   7   1   8        0.51      -17.90     53.78 o
   8   1   8       60.77       38.90     69.75 o
   9   1   8       25.10       44.91     73.63 o
 -11   2   8     2343.49     2321.11     91.57 o
 -10   2   8     4032.41     4014.91    104.30 o
  -9   2   8    11806.01    11477.90    172.97 o
  -8   2   8    11217.11    11023.43    148.74 o
  -7   2   8     4003.38     3941.30     82.38 o
  -6   2   8     4959.50     4818.76     87.06 o
  -5   2   8    20558.50    20042.74    245.51 o
  -4   2   8    15646.11    15162.14    210.62 o
  -3   2   8     5045.78     4798.68     97.83 o
  -2   2   8     6919.75     6716.59    137.59 o
  -1   2   8    18753.39    18248.41    237.04 o
   0   2   8    19187.34    19190.91    403.75 o
   1   2   8     4405.33     4507.91     97.79 o
   2   2   8     5698.23     5755.71    112.18 o
   3   2   8    16075.87    16109.40    316.38 o
   4   2   8    12269.15    12100.50    177.33 o
   5   2   8     3215.35     3218.12    110.81 o
   6   2   8     3955.95     4092.31    126.92 o
   7   2   8     8774.33     8262.86    492.93 o
   8   2   8     6974.78     7147.70    192.80 o
   9   2   8     1609.68     1646.22    118.50 o
 -10   3   8      253.54      209.10     48.86 o
  -9   3   8       59.60       97.74     39.58 o
  -8   3   8      245.02      256.12     42.93 o
  -7   3   8       13.43       -5.30     31.78 o
  -6   3   8      418.77      437.32     42.54 o
  -5   3   8      337.27      348.19     35.96 o
  -4   3   8      244.39      249.81     33.50 o
  -3   3   8       42.02       37.04     31.67 o
  -2   3   8      397.52      381.19     51.61 o
  -1   3   8      469.94      439.41     54.47 o
   0   3   8       42.75       76.77     34.91 o
   1   3   8       65.72       67.69     36.81 o
   2   3   8      352.66      329.13     47.10 o
   3   3   8      292.75      322.65     49.37 o
   4   3   8       15.53       11.71     43.10 o
   5   3   8        2.74      -14.41     44.11 o
   6   3   8      236.34      208.01     54.29 o
   7   3   8      152.32      143.83     67.17 o
   8   3   8       13.23      -14.50     67.10 o
 -10   4   8     1536.90     1449.65     92.29 o
  -9   4   8     4192.49     4247.74    129.68 o
  -8   4   8     4804.70     4807.48    111.76 o
  -7   4   8     1256.44     1203.40     64.07 o
  -6   4   8     2184.12     2066.78     74.97 o
  -5   4   8     6994.32     6687.75    154.34 o
  -4   4   8     5969.21     6062.81     96.63 o
  -3   4   8     1477.89     1521.32     56.98 o
  -2   4   8     2820.29     2781.27     96.59 o
  -1   4   8     7276.12     7366.66    189.92 o
   0   4   8     6633.68     6530.83    125.10 o
   1   4   8     1635.67     1580.80     74.35 o
   2   4   8     1553.44     1545.59     77.43 o
   3   4   8     7799.98     7954.57    208.25 o
   4   4   8     4341.08     4452.65    120.35 o
   5   4   8     1313.84     1234.85     78.56 o
   6   4   8     1282.35     1496.00     96.57 o
   7   4   8     3694.56     3812.73    167.97 o
  -9   5   8        5.96      -17.84     48.36 o
  -8   5   8      363.98      356.83     60.76 o
  -7   5   8      234.67      326.35     57.90 o
  -6   5   8      386.76      374.08     56.41 o
  -5   5   8      114.72      155.55     48.58 o
  -4   5   8      815.65      794.42     66.29 o
  -3   5   8      190.49      167.53     48.81 o
  -2   5   8      120.74      133.33     39.84 o
  -1   5   8      285.66      303.99     45.36 o
   0   5   8      704.84      679.99     57.64 o
   1   5   8      320.22      406.77     54.08 o
   2   5   8      137.65      164.60     47.42 o
   3   5   8       93.73       86.45     46.29 o
   4   5   8      359.37      428.15     60.78 o
   5   5   8      293.49      254.59     63.20 o
   6   5   8      161.18      197.15     68.41 o
  -7   6   8      428.36      525.31     68.86 o
  -6   6   8      771.90      760.86     74.41 o
  -5   6   8     1606.07     1557.19     92.35 o
  -4   6   8     1181.36     1229.82     83.62 o
  -3   6   8      518.47      521.93     62.88 o
  -2   6   8      850.60      906.75     73.80 o
  -1   6   8     1815.09     1852.27     73.90 o
   0   6   8     1355.29     1367.61     78.88 o
   1   6   8      483.98      499.05     60.56 o
   2   6   8      388.65      387.90     60.07 o
   3   6   8     2163.21     2201.19     96.35 o
   4   6   8     1140.19     1210.66     88.99 o
  -4   7   8      514.66      515.88     69.70 o
  -3   7   8       74.27      110.51     53.52 o
  -2   7   8      228.68      260.15     60.18 o
  -1   7   8      220.80      258.92     51.25 o
   0   7   8      448.58      436.76     58.86 o
   1   7   8      155.25      189.29     56.43 o
 -10   1   9     1684.24     1582.12     79.20 o
  -9   1   9     6374.84     6228.81    124.70 o
  -8   1   9     5045.69     5003.50    111.52 o
  -7   1   9     1193.46     1132.91     58.02 o
  -6   1   9     3682.12     3461.27     82.93 o
  -5   1   9     7174.92     6928.14    108.44 o
  -4   1   9     7678.31     7441.19    111.05 o
  -3   1   9     1545.09     1487.02     82.02 o
  -2   1   9     3316.70     3118.88    107.83 o
  -1   1   9    10636.83    10272.01    184.01 o
   0   1   9     5914.12     5726.89    143.75 o
   1   1   9     1721.23     1711.77     94.05 o
   2   1   9     2601.30     2472.58    108.64 o
   3   1   9     8586.51     8788.33    162.36 o
   4   1   9     5432.54     5688.49    130.90 o
   5   1   9     1064.73     1129.63     80.59 o
   6   1   9     1238.42     1345.82     92.69 o
   7   1   9     5655.03     5882.54    184.08 o
  -9   2   9      766.33      811.35     60.29 o
  -8   2   9      167.82      177.64     43.99 o
  -7   2   9      305.27      294.53     44.48 o
  -6   2   9     1007.34      977.74     53.85 o
  -5   2   9     1139.00     1165.47     57.08 o
  -4   2   9      235.76      260.36     36.62 o
  -3   2   9      555.51      586.63     49.68 o
  -2   2   9     1442.84     1438.08     82.30 o
  -1   2   9      986.26      925.68     70.94 o
   0   2   9      203.37      236.13     53.60 o
   1   2   9      448.62      406.49     62.09 o
   2   2   9     1678.48     1686.58     98.79 o
   3   2   9      596.82      595.32     64.17 o
   4   2   9      145.14      184.98     52.84 o
   5   2   9      147.35      145.98     56.74 o
   6   2   9     1108.26     1096.48     87.77 o
   7   2   9      423.43      415.68     82.53 o
  -9   3   9     4040.59     4019.27    109.82 o
  -8   3   9     2305.12     2328.80     86.38 o
  -7   3   9      652.53      643.16     54.91 o
  -6   3   9     1588.26     1490.61     71.33 o
  -5   3   9     4664.71     4673.47    138.82 o
  -4   3   9     3785.41     3769.47     85.44 o
  -3   3   9      680.11      656.52     46.14 o
  -2   3   9     1411.38     1441.48     87.14 o
  -1   3   9     5767.72     5755.34    145.39 o
   0   3   9     3636.11     3712.83    123.98 o
   1   3   9      565.89      538.71     68.29 o
   2   3   9     1464.25     1471.04     98.49 o
   3   3   9     3993.35     3958.25    190.33 o
   4   3   9     3437.63     3477.64    122.21 o
   5   3   9      487.86      482.56     68.09 o
   6   3   9      617.14      618.41     82.54 o
  -7   4   9     1515.32     1460.28     88.12 o
  -6   4   9      397.45      396.91     47.82 o
  -5   4   9      525.45      518.03     49.58 o
  -4   4   9     2702.58     2661.86     84.43 o
  -3   4   9     2171.99     2142.04     71.20 o
  -2   4   9      187.37      188.54     44.21 o
  -1   4   9      943.23      995.29     79.42 o
   0   4   9     2820.02     2751.75    115.43 o
   1   4   9     1880.10     1851.88    107.12 o
   2   4   9       65.01        7.01     56.73 o
   3   4   9      617.10      680.87     69.67 o
   4   4   9     2203.50     2217.36    108.66 o
   5   4   9     1262.37     1301.19     94.16 o
  -6   5   9     2645.99     2564.94    111.84 o
  -5   5   9     5704.40     5626.01    148.47 o
  -4   5   9     4485.76     4227.37    128.84 o
  -3   5   9     2031.64     2004.98     99.70 o
  -2   5   9     2500.75     2402.17     91.20 o
  -1   5   9     6094.58     6047.44    132.12 o
   0   5   9     4792.53     4936.58    203.63 o
   1   5   9     1759.08     1759.21    109.64 o
   2   5   9     2606.12     2659.58    108.81 o
   3   5   9     3706.79     3895.15    134.26 o
  -2   6   9     2361.34     2330.10    108.58 o
  -1   6   9      906.82      938.19     81.59 o
  -7   0  10     2745.96     2724.67    119.31 o
  -6   0  10     4632.95     4549.80    140.83 o
  -5   0  10    14233.37    13879.11    238.81 o
  -4   0  10     8070.95     7695.28    173.28 o
  -3   0  10     2929.71     2965.33    118.67 o
  -2   0  10     5700.36     5433.70    208.13 o
  -1   0  10    13352.57    13121.79    561.80 o
   0   0  10    10037.94     9845.21    278.89 o
   1   0  10     2503.32     2837.15    218.09 o
   2   0  10     4053.38     4141.97    209.13 o
   3   0  10    11022.88    10696.92    342.52 o
   4   0  10     6725.74     6763.47    280.85 o
  -7   1  10      362.56      338.77     50.61 o
  -6   1  10      118.66       94.06     37.86 o
  -5   1  10      440.63      410.30     44.84 o
  -4   1  10      520.28      499.97     46.35 o
  -3   1  10      508.52      470.66     45.57 o
  -2   1  10      155.28      149.90     55.24 o
  -1   1  10      294.19      241.16     58.00 o
   0   1  10      615.08      601.52     72.36 o
   1   1  10      375.36      485.54     71.13 o
   2   1  10      209.48      212.76     65.66 o
   3   1  10      109.89      158.81     64.68 o
   4   1  10      444.45      469.29     83.29 o
  -6   2  10      566.08      558.84     55.56 o
  -5   2  10     4131.01     4106.21     96.28 o
  -4   2  10     1599.16     1529.82     67.86 o
  -3   2  10       79.08      114.49     37.69 o
  -2   2  10      628.54      652.35     69.99 o
  -1   2  10     3786.77     3683.47    128.83 o
   0   2  10     2124.86     2105.35    111.20 o
   1   2  10       78.55       79.25     57.68 o
   2   2  10      357.33      431.53     74.12 o
   3   2  10     3455.55     3627.21    150.67 o
  -5   3  10        9.69        0.02     37.97 o
  -4   3  10       37.19       81.50     37.05 o
  -3   3  10        0.02       33.38     36.30 o
  -2   3  10      433.31      433.13     54.35 o
  -1   3  10      124.51      184.26     59.17 o
   0   3  10      103.39       84.60     57.83 o
   1   3  10        0.00       11.00     56.87 o
   2   3  10      173.00      176.40     66.03 o
  -3   4  10     1433.77     1574.67     77.73 o
  -2   4  10     2374.95     2426.79     95.55 o
  -1   4  10     5056.66     5098.79    156.01 o
   0   4  10     3576.95     3550.69    140.38 o
 
